# Supplementary material for: Optogenetic dissection of transcriptional repression in a multicellular organism
Source: Nat Commun. 2024 Oct 26;15:9263. doi: 10.1038/s41467-024-53539-0 (PMC11513125; doi:10.1038/s41467-024-53539-0)
Supplement: Supplementary file 9 — Source Data [file 41467_2024_53539_MOESM9_ESM.xlsx]

## Sheet: Figure 1G
time (min)	[Knirps] (au)	[Knirps] (au), error bar
-2	758655	7356.34
-1.9	764212	7025.22
-1.8	768483	8102.24
-1.7	777972	8331.49
-1.6	778839	8068.19
-1.5	783488	8082.14
-1.4	788649	8059.99
-1.3	789863	8188.14
-1.2	794696	8218.28
-1.1	801194	7380.6
-1	806781	7865.99
-0.9	812368	8351.39
-0.8	817956	8836.78
-0.7	823822	8901.58
-0.6	830196	7521.99
-0.5	831757	8134.24
-0.4	833361	8968.87
-0.3	836695	8651.75
-0.2	829402	9153.21
-0.1	820454	9789.91
0	811507	10426.6
0.1	637194	7585.3
0.2	557092	6737.19
0.3	518717	5918.13
0.4	499584	6505.23
0.5	488165	5912.51
0.6	475831	4846.22
0.7	463316	5074.98
0.8	456658	5662.95
0.9	454697	5468.17
1	449438	5706.38
1.1	442110	5236.79
1.2	439233	4275.6
1.3	440583	3988.42
1.4	436547	5110.02
1.5	429517	4829.89
1.6	427803	4708.47
1.7	430884	4815.32
1.8	430153	5020.98
1.9	428709	4976.21
2	429892	4890.79
2.1	429720	5192.73
2.2	427838	5569.81
2.3	426294	5978.71
2.4	432662	5475.5
2.5	427765	4670.27
2.6	423565	3959.62
2.7	430449	4763.02
2.8	430335	5679.46
2.9	425883	6427.12
3	422700	6606.12
3.1	420411	5908.53
3.2	419707	5538.35
3.3	423560	6089.01
3.4	430960	6181.53
3.5	438360	6274.04
3.6	445760	6366.56
3.7	451463	6405.92
3.8	435408	5764.06
3.9	434751	7083.37
4	429893	6335.38
4.1	434280	5651.85
4.2	433019	5265.45
4.3	433761	5410.15
4.4	437059	5396.06
4.5	436066	5022.07
4.6	433115	6427.94
4.7	437267	5973.38
4.8	441847	6432.06
4.9	459800	5927.39
5	479513	5295.89
5.1	511105	5063.95
5.2	553123	5202.65
5.3	590035	5549.23
5.4	618806	6286.15
5.5	650982	6746.81
5.6	683415	7312.73
5.7	698147	7414.27
5.8	715818	8214.7
5.9	733135	8615.24
6	747916	8429.55
6.1	761592	8213.13
6.2	777725	8758.24
6.3	789526	9132.42
6.4	800163	9008.26
6.5	813821	9413.33
6.6	819483	10282.6
6.7	817430	10254.3
6.8	831215	13054.5
6.9	839676	12062.5
7	847663	10732
7.1	850350	11430.3
7.2	853509	12355.3
7.3	860611	11525.2
7.4	860328	12146
7.5	878384	10668
7.6	874262	10762.1
7.7	888167	10468
7.8	903742	11613.7
7.9	914918	12030
8	919639	10843
8.1	926077	10387.8
8.2	937496	11469
8.3	946727	11469.6
8.4	951193	9263.74
8.5	959429	8827.37
8.6	955113	10220.8
8.7	961313	10326.3
8.8	966631	8443.21
8.9	962838	9923.16
9	960847	9832.13
9.1	969828	8802.03
9.2	972672	9437.63
9.3	974843	9734.94
9.4	985101	9618.29
9.5	990791	10711.4
9.6	991921	9636.13
9.7	997179	9861.28
9.8	1.00113e+06	8405.89
9.9	1.01301e+06	9936.92
10	1.01434e+06	9761.74
10.1	1.0195e+06	10066.1
10.2	1.02048e+06	9830.34
10.3	1.01475e+06	9428.11
10.4	1.01905e+06	9507.83
10.5	1.02115e+06	9682.75
10.6	1.01887e+06	9516.6
10.7	1.01677e+06	9285.71
10.8	1.0159e+06	9660.25
10.9	1.02119e+06	10030.5
11	1.01908e+06	8485.18
11.1	1.01796e+06	9695.85
11.2	1.01481e+06	11041.2
11.3	1.01892e+06	9355.39
11.4	1.01734e+06	9802.3
11.5	1.01809e+06	9915.58
11.6	1.01937e+06	9759.78
11.7	1.0166e+06	8876.08
11.8	1.01384e+06	8424.74
11.9	1.01665e+06	8491.8

## Sheet: Figure 2A
MAIN PLOT							SUBPLOT
time (min)	[Knirps] (au)	[Knirps] (au), error bar	transcription rate (au)	transcription rate (au), error bar			[Knirps] (au)	[Knirps] (au), error bar	transcription rate (au)	transcription rate (au), error bar
0.5	169185	1497.89	92411.3	3170.42			289256	3741.44	166213	8506.71
1.5	188779	1633.34	105450	3574.95			299163	3830.47	174261	8476.2
2.5	205987	1641.03	130091	4475.84			311054	4177.51	183928	9230.66
3.5	222633	1936.14	146374	4797.92			325441	4978.19	171188	7458.67
4.5	248446	1947.96	159601	5159.31			334006	4653.66	169552	10220.7
5.5	275758	2259.29	172568	5719.85			343144	4169.02	168992	10001.1
6.5	311714	2347.98	178530	6486.11			361475	4220.5	168507	10407.5
7.5	340507	2079.46	175060	5841.47			376470	4407.57	175805	9721.91
8.5	377701	2303.75	161034	5856.15			388958	4419.07	180104	10717.9
9.5	423598	2368.2	153938	5756.14			402038	4426.07	168021	10235.7
10.5	447622	2423.59	146387	5485.63			411417	5134.62	161445	9565.45
11.5	486563	2500.12	137973	5527.93			423106	4363.25	160150	9666.37
12.5	538646	2689.7	123628	5398.99			439878	3755.61	143749	8337.21
13.5	568526	2623.75	108324	4715.29			454426	4162.08	148373	9826.4
14.5	610628	2098.44	92337.4	4211.34			476830	4157.89	145548	10526
15.5	651003	2556.85	76234.2	4012.72			488408	3678.04	129776	8588.83
16.5	684285	3320.3	61708.9	3577.68			501930	4439.95	130646	9879.74
17.5	732434	3206.4	51672	3077.45			518374	3922.06	128434	9986.25
18.5	749608	3410.21	39740.6	3268.17			531466	4441.93	115284	8766.26
19.5	785980	3400.37	30459.7	2441.54			547683	4230.15	117875	9731.5
20.5	811257	3524.67	21801.1	1987.95			555709	4662.95	105431	8420.67
21.5	832852	3480.17	16941.9	1541.24			576912	3890.67	100786	8585.67
22.5	852373	3696.9	12650.3	1944.86			592637	4115.87	99444.8	8885.67
23.5	881250	4716.59	9312.41	1547.42			609362	3963.11	90959.9	7182.47
24.5	889773	4710.68	7317.75	1076.24			620048	4317.37	90560.4	7829.56
25.5	911818	5074.87	5343.55	1660.73			632081	4189.28	90187.1	8083.46
26.5	942478	5789.64	4099.25	596.457			644615	4584.41	76765.5	7937.72
27.5	959388	5096.95	3017.71	943.685			664547	4059.26	71765.9	6956.31
28.5	988971	4445.58	3231.1	1253.07			668880	4004.94	71791	7159.74
29.5	1.02511e+06	4769.19	3119.5	1156.43			686396	4390.35	65334.9	7943.61
30.5	1.03293e+06	4522.93	2346.66	809.5			693099	4318.32	60502.8	7785.1
31.5	1.05758e+06	4599.36	2352.66	525.716			706504	4801.75	54778.3	6232.3
32.5	1.0549e+06	5035.39	2165.12	734.016			726465	4480.33	53574.5	6381.48
33.5	1.0572e+06	5226.48	2047.29	862.496			734660	5086.55	51932.2	6075.06
34.5	1.0793e+06	5592.51	1694.5	614.114			744944	4320.93	48612.9	5557.89
35.5	1.06223e+06	6791.69	971.079	688.243			753786	4719.28	41934.3	4620.13
							768643	5252.99	42811.7	5428.56
							774208	4936.2	40597.5	5865.85
							784829	4634.29	35945.1	5096.54
							796262	5064.85	35366.2	4571.87
							805685	4821.32	30868.3	4873.28
							814775	5347.68	30090.9	4965.05
							822616	5114.67	28067.5	4541.88
							831284	4718.19	18032.2	3076.58
							834324	5091.91	18222.9	3470.13
							841015	5404.47	15706	2799.82
							847462	5923.46	14139.2	2924.67
							852751	6953.61	11746.7	2765.13
							861853	6766.38	9459.94	2461.94
							871059	5836.14	11354.2	3040.69
							878925	6692.74	8015.58	2426.61
							887620	7047.38	8412.91	2551.59
							895654	6391.41	6248.38	1976.77
							905620	6665.83	6900.76	2741.04
							914617	6144.84	3446.3	1401.49
							915013	7181.22	6411.32	2171.75
							926595	6928.53	5176.25	1796.67
							932915	7650.02	4315.7	1734.2
							943973	7625.2	2886.04	1180.32
							946882	7314.37	6489.92	2759.15
							953023	7258.31	8005.39	3795.55
							967781	6865.5	3850.46	1700.22
							966954	6691.06	2964.4	1408.2
							979360	8012.66	4342.2	2382.09
							990521	6959.66	2150.47	1277.13
							993190	7904.86	2277.67	939.875
							1.00646e+06	7794.99	5442.08	2358.89

## Sheet: Figure 2B
	Knirps input trajectories
	no light							low internsity							high intensity
	time (min)	[Knirps] (au)	[Knirps] (au), error bar	transcription rate (au)	transcription rate (au), error bar			time (min)	[Knirps] (au)	[Knirps] (au), error bar	transcription rate (au)	transcription rate (au), error bar			time (min)	[Knirps] (au)	[Knirps] (au), error bar	transcription rate (au)	transcription rate (au), error bar
	0	129682	3586.32	28066.3	4502.41			0	169160	6251.88	15000	3391.1			0	220028	5259.86	25395.2	5066.02
	0.332443	134367	3132.21	37337.3	5626.76			0.332611	174828	4947.47	20251.6	4279.87			0.332579	231411	5056.09	32667.6	6238.36
	0.664886	140507	3528.59	47247	6796.64			0.664958	178989	6709.84	25734.3	5421.68			0.665159	238281	4850.4	40946.6	7540.68
	0.997594	146572	3048.76	57619.8	8225.51			0.997569	181159	6445.1	32715.8	6667.21			1.42422	251636	6695.65	48907.4	8832.75
	1.33004	154177	3555.86	68151.4	9527.4			1.33018	186049	5750.24	39567.9	7771.84			1.75667	252505	6072.67	57757.9	10109.8
	1.66248	156512	3536.45	80836.4	11068.1			1.66279	190656	7095.24	48472	9216.64			2.08939	259830	5799.11	67583.3	11330.2
	1.99519	161401	3322.77	91544.1	12121.5			1.99514	196392	5562.25	55061.6	9872.64			2.42184	258051	6641.72	74052.9	11811.9
	2.32763	166170	3280.67	100016	12669.2			2.32775	202988	5548.64	61585.2	10706.4			2.7543	263506	5598.66	80669.2	12405.8
	2.66007	183191	3890.21	106817	13112.9			2.66036	212394	5090.05	67445.5	11545			3.08675	272203	5949.12	87803.5	13115.2
	2.99278	182918	3624.4	112562	13823.2			2.99271	214171	6154.61	73556.5	12243.1			3.41947	272122	6454.42	93987.7	13556.6
	3.32523	188748	3723.35	118674	14194.7			3.32532	219171	5404.13	76725.4	12304.8			3.75192	277573	6461.65	99641	13606.2
	3.65767	191593	3126.72	123519	14754.6			3.65767	222751	5653.61	79879.7	12630.9			4.08437	275353	4956.6	104531	13846.1
	3.99011	192643	4165.37	127248	15093.8			3.99028	224077	6765.69	83528.7	12538.2			4.41709	289073	6176.16	107543	13904.6
	4.32282	199354	4093.13	129580	15129.9			4.32289	232369	6675.41	86839.9	12709.9			4.74954	289158	5990.15	111407	14045.7
	4.65526	220308	3891	133544	15949.1			4.6555	240668	4935.77	91580.2	13321.8			5.082	298676	6352.13	115602	14345.5
	4.98771	231422	3447.91	134013	15989.4			4.98785	242596	6775.11	93511.4	13235.7			5.41472	299093	5753.16	117605	14423.6
	5.32041	227214	4175.09	132629	15664.7			5.32046	241676	6914.8	95634.4	13244.7			5.74717	308198	6646.22	120431	14474.2
	5.65286	236306	4300.45	134719	16311.6			5.6528	259063	6681.45	98795.5	13342.1			6.07962	315668	6760.4	121342	14227.5
	5.9853	248361	4294.5	135400	16851.8			5.98542	267680	7054.04	102286	13580.8			6.41234	325741	6687.21	122198	14008.9
	6.31801	270850	4483.1	135947	16641.5			6.31803	273045	6929.54	106598	14321.5			6.74453	330415	6747.77	121786	13797.5
	7.26252	284768	4297.5	134889	16684.7			6.65064	276908	6495.12	110249	14486.7			7.07725	342212	6544.92	122131	13886.1
	7.59497	291052	4162.5	131627	16492.1			6.98299	293973	6912.73	115242	15186.4			7.4097	353454	6251.31	122302	13931.5
	7.92767	307311	4581.87	128356	16243.9			7.31533	301077	6027.5	119640	15629.4			7.74215	358751	6818.61	123798	14036.6
	8.26012	316205	4744.25	128865	16477.5			8.04771	325520	6791.81	123296	15952.1			8.07461	370862	8256.44	123788	14055.3
	8.59256	328198	4328.31	129121	15949			8.38032	336729	6140.72	126548	16059.3			8.40706	377455	6914.04	123275	13748
	8.92527	336320	4385.38	129926	15951.4			8.71267	341624	6760.51	128878	16117.3			8.73978	385856	8513.99	122977	13880.1
	9.64861	371120	5315.91	130867	16152			9.04528	346832	8009.59	131514	16616.6			9.07223	391197	6631.9	122474	13850.5
	9.98106	383826	5241.74	128980	15880.4			9.37789	358222	7848.65	131701	16479.7			9.40495	402217	7567.04	121066	13930.3
	10.3135	393627	5184.14	126493	15211			9.71024	376975	6757.79	131315	16350.7			9.7374	413232	8513.25	116410	13559.4
	10.6462	408032	5001.54	123984	15273.5			10.0428	382675	7442.33	131489	15916			10.0699	423757	7480.61	113724	13461.1
	10.9786	411107	6010.99	121533	15107.8			10.3755	399643	7153.54	130414	15857.1			10.4023	434601	8896.2	112192	13313.3
	11.3114	428004	5516.42	120655	14853.3			10.7081	405211	6461.35	129043	15333.1			10.7348	446427	10057.4	110049	13041.8
	11.6435	437215	5433.26	120689	14907.4			11.1603	419666	7563.51	129690	15744.4			11.0675	463641	9742.61	106426	12739.2
	11.9762	450519	6307.56	117215	14522.4			11.4929	397876	7143.6	127313	15461.6			11.3999	473329	8570.58	104467	12512.2
	12.7876	482455	6080.82	111621	14236.3			11.8253	385801	6624.48	124350	15066.5			11.7324	481048	9117.14	102886	12459.4
	13.1203	493578	6793.68	107138	14143.9			12.1576	389380	6033.19	124402	15393.8			12.2168	442538	10783.5	101059	12239.2
	13.4527	503112	6485.32	101422	13798.4			12.4903	395329	6352.54	124013	15126.9			12.5447	353481	9503.04	99715.3	11834.4
	13.7854	521681	5825.31	95485.7	13156.6			12.8229	401390	6263.73	125585	15599.1			12.8775	338329	8950.12	100681	11476.9
	14.1179	531026	6398.18	90408.9	13230			13.1555	403704	5448.49	125573	15531.8			13.2096	329322	9161.98	105964	11793.8
	14.4503	548284	7871.56	85625.2	12702.8			13.4878	415829	6831.09	122030	15381.4			13.5424	328796	8788.13	110883	11833.1
	14.783	551945	6350.01	79803.7	12294.1			13.8204	420993	5521.54	120637	15130.2			13.8748	328731	8535.32	115484	12154
	15.1152	565577	6430.78	75634.4	12178.6			14.153	429839	7108.68	119809	15318.1			14.2075	332857	6744.47	120431	12333.5
	15.4479	586648	7111.4	70438.8	11868.8			14.4857	437320	6287.22	115184	15040.2			14.54	333868	9113.33	126446	12755.8
	15.7804	596735	6905.19	65453.5	11696.2			14.818	444772	5765.05	112101	14922.8			14.8724	347907	9816.78	131736	12894.7
	16.1131	598613	8218.68	60348	11365.5			15.1506	458007	5981.76	108403	14770.3			15.2052	344111	9306.37	137455	13200.9
	16.4455	608660	8274.43	55137.7	10980			15.483	460859	6480.03	103542	14459.8			15.5376	347757	9127.7	142925	13227.1
	16.7779	626624	9207.28	51381.5	10628.1			16.1441	485554	5809.18	99117.5	14402.6			15.8701	359385	7441.69	146347	13522.4
	17.4965	644342	8396.16	48282.3	10817.6			16.4767	490219	6662.33	94716.9	14170.1			16.2025	358974	8238.97	148480	13742.9
	17.829	652873	9167.5	45263.1	10425.8			16.8093	499238	5690.85	90017.5	13683.4			16.535	372940	10568.5	151659	14004.7
	18.1614	671712	9565.34	42018.2	10453.2			17.1419	501596	5681.18	88652.8	13865.6			16.8677	372980	9473.24	151484	14138.2
	18.4941	675372	8629.77	39623.7	10250.2			17.4745	519526	6568.84	87882.4	14277.9			17.2001	380961	8547.25	150675	13888.1
	18.8265	683238	9136.63	36546.3	10040.1			17.8069	524814	6799.07	86566.4	14393.5			17.5326	381661	8859.01	150688	13935.8
	19.159	696851	11709.9	34688.7	10125.1			18.1392	532764	6253.57	86610.6	14326.7			17.865	391773	8948.3	148985	13816.6
	19.4917	701187	10027	33344.8	10036.9			18.4718	533514	6006.87	86920.1	14177			18.1978	400404	9355.32	147963	13601.8
	19.8241	710241	10403.1	31805.5	9847.53			18.8044	538848	6860.42	87171.5	14139.7			18.5302	405708	7647.76	144883	13334
	20.1566	709686	9302.14	30234.3	9518.75			19.1368	543831	5574.42	88265.3	14005.1			18.8627	412909	7875.92	144592	13454.9
	20.4893	723681	10663.2	29354.3	9346.54			19.4694	551923	7008.48	86855.8	13770.6			19.6746	425415	9218.14	144152	13359.4
	20.8217	726307	10231.9	28509.4	9087.35			19.802	565120	6364.52	84230.4	13362			20.0071	440363	8999.15	146125	13585.8
	21.1542	731760	11133.9	28566.4	9053.66			20.1343	569676	7674.57	83724.4	13937.4			20.3395	430768	9434.71	143451	13540.1
	21.4869	738890	10696.1	27807.8	8634.65			20.4669	569676	7057.08	79660.4	13059.5			20.672	442930	10460.1	143212	13232.7
	21.8193	743707	12860.8	27077.2	8537.74			20.7996	582392	6418.52	75962.2	12560.2			21.0047	454942	10509.2	142427	13412.9
	22.1518	752959	13260.4	25823.9	8313.18			21.1322	588914	6918.98	69853.3	11583.5			21.3372	465700	8340.24	142658	13411.3
	22.4842	768977	14416.2	23987	7967.64			21.4645	596577	6081.96	66306.7	11268.3			21.6696	472421	10182.5	143907	13220.5
	22.8167	766309	13097.3	21674.1	7508.91			21.7971	600419	6639.01	64011.7	11701.5			22.0023	485260	11287.5	143403	13435.9
	23.5844	770744	13265.3	20331.4	7329.17			22.1297	608186	7344.58	61277.1	11771.8			22.3348	484126	8726.77	142813	13428.6
	23.9168	775910	13931	18706.2	7110.78			22.4621	613891	6394.35	56939.3	11402.6			22.6672	488007	9615.11	140352	13410.7
	24.2495	777444	14277.2	16866.1	6909.03			23.2761	611607	6655.48	55206.2	11457.8			22.9997	499967	9903.18	140424	13436
	24.582	784611	18233.2	15071.7	6586.13			23.6087	622466	6159.34	54349.6	11490.9			23.3324	509976	9182.21	139243	13466.6
	24.9144	793905	13331	12644.5	5931.96			23.9411	631116	5985.48	54237.3	11451.2			23.6649	506688	9447.85	138686	13504
	25.2469	817247	16982.3	11795.9	5632.12			24.2737	634104	6974.5	54208.2	11800.4			23.9973	523380	9470.99	138231	13807.9
	25.5796	821946	16606.7	10571.9	5276.52			24.606	632655	5859.21	52928.3	11523.1			24.3298	520591	9028.05	137650	13677.4
	25.9117	828740	15952.7	9745.74	4990.9			24.9386	640648	6919.85	52629	11573.1			24.6622	528047	9615.1	134170	13386
	26.6869	848798	15554.5	9106.78	4720.55			25.2713	640514	5874.18	49869.2	11149.6			24.9949	529762	10007.8	130336	13488.3
	27.0196	860406	16762.3	8694.74	4518.95			25.9632	659138	7111.88	47234.9	10574.9			25.6975	546631	11623.1	128244	13259.8
	27.3523	867851	17056.9	8031.13	4181.29			26.2961	667937	7546.42	45785.5	10482.9			26.0299	548125	10979.8	126522	13413.7
	27.6848	862454	15620.5	7895.88	4151.32			26.6284	685274	6459.78	46068	10721.3			26.3626	561397	8747.78	125939	13368.7
	28.0175	880231	17598.5	8166.16	4536.61			26.961	674638	6251.83	45448.8	10854.4			26.6951	567206	10162.4	123402	13511.1
	28.3497	871334	15197.8	7674.8	4382.37			27.2934	696530	8197.59	43998.9	10750.5			27.0275	570644	11334.2	122015	13635.1
	28.6824	884501	17310.1	7895.31	4562.4			27.626	699612	7703.68	40191.1	10031.7			27.36	577571	10766.2	117628	13268.8
	29.0151	888455	15694.1	7673.33	4620.87			27.9586	718553	6694.53	39153.8	10216.5			27.6927	579585	10923.5	114598	13444.7
	29.3475	883176	13561.5	7860.15	4791.14			28.2912	724192	7650.1	38092.2	10055.5			28.0252	582306	10386.5	111411	13503.8
	30.0281	886294	13174.8	7706.32	4703.27			28.6236	727062	8096.02	38446.4	10466.1			28.3576	587428	11815.6	110481	13669.1
	30.3605	894445	14324.5	7623.4	4661.47			28.9562	734805	7522.38	37749.6	10431.8			28.6901	596857	12482.6	111356	13767.1
	30.693	899593	14420.5	7598.49	4677.62			29.2885	743313	7526.4	36494.3	10300.9			29.0228	601016	11804.5	108948	13734.1
	31.0254	909465	14458.8	8141.59	5031.37			29.6211	742228	7447.91	34452	9722.92			29.3552	607819	10855.7	107530	13535.6
	31.7567	914817	13899.1	8094.03	5011.18			29.9537	753784	6207.82	31689.1	9402.83			29.6877	612069	10968.4	103866	13342.8
	32.0892	904453	14271.1	7295.15	4425.56			30.2864	751958	7370.68	28633.7	8746.35			30.0204	620335	11980.3	103069	13685.8
	32.4219	908572	17999.9	6607.67	4086.26			31.0486	747314	6865.21	26991.5	8897.67			30.3529	628197	11072.1	99127.4	13391.2
	32.7543	901836	14768.4	6202.2	3884.43			31.3813	755961	7378.09	26024	8758.5			30.6853	624097	10191.8	97383.4	13226.4
	33.0868	907362	15669.1	6353.74	4069.16			31.7139	758336	6553.59	23918.1	7904.61			31.0178	633554	12112.2	94555.4	12828.5
	33.4195	893097	16076.5	5714.72	3623.62			32.0462	750244	5971.51	22958.6	7868.96			31.3505	633205	12624.5	90412.8	12461.7
	33.7519	909986	15097.7	5217.9	3310.19			32.3788	770015	7227.39	20800.3	7234.41			31.683	640128	12474.6	85712.7	12471.9
	34.0844	917435	16451	4548.95	3000.41			32.7114	776154	8010.1	21285.3	7481.63			32.0154	643360	11238.4	79215.4	11940.1
	34.4168	917565	17238	3889.89	2591.83			33.0438	772277	8103.07	20540.8	7221.64			32.3481	645906	12663.2	75477.5	11793.2
	35.2753	905355	15580.3	2838.64	1969.07			33.3764	774669	8830.77	19311.3	7011.52			32.6803	646470	9027.91	71477.8	11866.4
	35.6098	904895	15506.2	1952.14	1460.84			33.709	780446	6792.14	18533.3	6848.26			33.013	646726	9681.17	68746.1	11712.7
	35.942	898437	18964	1879.66	1381.72			34.0414	785151	6692.54	18567.6	6882.42			33.3455	656830	9366.28	64387.6	11069.7
	36.2747	896675	16551	1846.02	1438.92			34.374	790818	8367.18	17020.6	6090.69			33.6782	655217	8977.78	61454.3	11073
	36.6072	901764	17301.7	1631.56	1345.76			34.7066	789951	8884.74	17426.4	6139.18			34.0107	665456	10344	59974.4	11137.5
	36.9396	894112	20796.3	844.219	747.447										34.3431	669253	10827.4	57893.4	11064.8
	37.272	903891	16209.3	938.022	830.497										34.6756	666819	10823.3	57430.6	11234.7
	37.6047	902150	19155	1055.27	934.309										35.0083	663913	11678.4	56551.1	10947.3
	37.9372	911233	19973	1033.2	892.353
	38.2696	896978	16103.9	1205.4	1041.08

## Sheet: Figure 2D
	no light (unperturbed)						low internsity						high internsity
	[Knirps] (au)	[Knirps] (au), error bar	transcription rate (au)	transcription rate (au), error bar			[Knirps] (au)	[Knirps] (au), error bar	transcription rate (au)	transcription rate (au), error bar			[Knirps] (au)	[Knirps] (au), error bar	transcription rate (au)	transcription rate (au), error bar
	289256	3741.44	166213	8506.71			491390	3986.2	141471	7479.15			338748	4950.95	156414	9027.88
	299163	3830.47	174261	8476.2			495280	4253.81	143779	8127.94			333734	4648.03	165258	9459.82
	311054	4177.51	183928	9230.66			506469	4888.46	142481	8616.15			345097	5839.12	176581	9792.31
	325441	4978.19	171188	7458.67			521685	4254.58	145656	8036.91			343127	5256.66	166723	8564.13
	334006	4653.66	169552	10220.7			524728	4257.84	131747	8937.94			350311	5639.32	172552	8578.81
	343144	4169.02	168992	10001.1			533851	4308.58	128003	8514.46			352530	4939.56	182633	9956.06
	361475	4220.5	168507	10407.5			540914	3699.94	115869	7977.26			358073	5409.62	195222	10228.3
	376470	4407.57	175805	9721.91			546274	4245.14	119358	7529.84			364453	5506.65	176787	7981.27
	388958	4419.07	180104	10717.9			555676	4069.81	112630	7619.77			368453	5155.24	177586	8524.64
	402038	4426.07	168021	10235.7			563734	4164.9	109354	8077.38			375602	4558.5	186444	9870.76
	411417	5134.62	161445	9565.45			566790	4802.1	110571	7670.63			383572	5921.24	183174	8546.52
	423106	4363.25	160150	9666.37			575501	5228.03	111343	8138.34			393173	5311.97	187207	8998.48
	439878	3755.61	143749	8337.21			580766	4714.68	102502	7270.66			389392	5881.74	188145	10707
	454426	4162.08	148373	9826.4			584180	4660.77	100854	8385.02			397466	6406.64	191835	10008.1
	476830	4157.89	145548	10526			592984	4782.46	97899.1	7032.75			400969	5698.29	168717	8340.56
	488408	3678.04	129776	8588.83			600606	5047.97	93923.7	6771.74			412786	6621.68	171408	9359.39
	501930	4439.95	130646	9879.74			603062	4958.59	95584.9	7129.52			416927	6263.54	170879	8958.51
	518374	3922.06	128434	9986.25			613185	4580.4	78576.2	6797.56			427585	5951.1	170247	9952.29
	531466	4441.93	115284	8766.26			621150	5760.17	66301.8	5751.09			428955	6495.97	171653	10414.3
	547683	4230.15	117875	9731.5			626870	6291.17	70475	5819.3			432292	6352.49	171220	9747.92
	555709	4662.95	105431	8420.67			635648	5254.85	71025.2	7080.36			441549	7482.86	175275	9445.08
	576912	3890.67	100786	8585.67			638415	5153.74	63418.6	5822.56			447975	6477.26	158610	8705.79
	592637	4115.87	99444.8	8885.67			641691	5676.86	70119.6	6836.78			448141	6150.24	162954	8141.49
	609362	3963.11	90959.9	7182.47			647648	5745.2	70674.1	6523.37			458495	6537.09	151130	8289
	620048	4317.37	90560.4	7829.56			653432	6240.59	69068.1	6828.9			461531	6544.45	157625	9372.96
	632081	4189.28	90187.1	8083.46			658887	6437.15	69789.7	6683.86			462564	6504.38	158978	9217.12
	644615	4584.41	76765.5	7937.72			666741	6174.61	67779.1	5800.43			466944	6149.18	158135	9185.95
	664547	4059.26	71765.9	6956.31			668832	6388.07	68098.5	6975.86			476803	6463.5	160819	8821.7
	668880	4004.94	71791	7159.74			679557	6770.75	64948.4	6876.11			482483	6941.37	143056	8880.99
	686396	4390.35	65334.9	7943.61			685083	7065.96	63372.8	5955.6			489621	8132.01	132677	8952.81
	693099	4318.32	60502.8	7785.1			692533	7166.57	53628.7	5830.91			493823	7718.93	131565	8003.92
	706504	4801.75	54778.3	6232.3			698002	6596.82	52860.6	6511.96			501905	6483.73	132236	8878.29
	726465	4480.33	53574.5	6381.48			701860	8316.53	50693.9	5330.29			505717	8215.22	129152	9506.2
	734660	5086.55	51932.2	6075.06			709337	6665.83	44226.7	6262.27			508067	7435.05	137626	9730.57
	744944	4320.93	48612.9	5557.89			720030	6972.62	43346	5707.88			508606	8732.64	127601	9075.03
	753786	4719.28	41934.3	4620.13			721634	7736.04	42981	4794.27			513744	6901.85	133129	8954.24
	768643	5252.99	42811.7	5428.56			731421	7701.25	50698.4	6923.32			523016	7344.72	117437	9004.04
	774208	4936.2	40597.5	5865.85			731925	6979.1	46009.2	6201.16			529576	7494.38	122850	10516.7
	784829	4634.29	35945.1	5096.54			741915	7412.95	36093.7	5177.64			539478	7835.77	116188	9716.74
	796262	5064.85	35366.2	4571.87			748381	7375.27	30690.9	4829.59			542698	7577.77	110867	9071.48
	805685	4821.32	30868.3	4873.28			756706	6991.95	34824.9	5098.87			548381	8121.97	114564	9012.86
	814775	5347.68	30090.9	4965.05			761653	6693.11	26276.1	4056.11			552876	8945.47	103688	7972.17
	822616	5114.67	28067.5	4541.88			762158	6934.96	28877.5	4469.62			555166	7459.37	95315.2	7752.24
	831284	4718.19	18032.2	3076.58
	834324	5091.91	18222.9	3470.13
	841015	5404.47	15706	2799.82
	847462	5923.46	14139.2	2924.67
	852751	6953.61	11746.7	2765.13
	861853	6766.38	9459.94	2461.94
	871059	5836.14	11354.2	3040.69
	878925	6692.74	8015.58	2426.61
	887620	7047.38	8412.91	2551.59
	895654	6391.41	6248.38	1976.77
	905620	6665.83	6900.76	2741.04
	914617	6144.84	3446.3	1401.49
	915013	7181.22	6411.32	2171.75
	926595	6928.53	5176.25	1796.67
	932915	7650.02	4315.7	1734.2
	943973	7625.2	2886.04	1180.32
	946882	7314.37	6489.92	2759.15
	953023	7258.31	8005.39	3795.55
	967781	6865.5	3850.46	1700.22
	966954	6691.06	2964.4	1408.2
	979360	8012.66	4342.2	2382.09
	990521	6959.66	2150.47	1277.13
	993190	7904.86	2277.67	939.875
	1.00646e+06	7794.99	5442.08	2358.89

## Sheet: Figure 2E
	cell 1						cell 2						cell 3
	time (min)	Knrips (au)	time (min)	transcription rate (normalized)			time (min)	Knrips (au)	time (min)	transcription rate (normalized)			time (min)	Knrips (au)	time (min)	transcription rate (normalized)
	0	179355	0	0			0	135152	0	0			0	146905	0	0.596171
	0.332355	190787	0.333333	0			0.332355	142136	0.333333	0			0.332327	150350	0.333333	0.589895
	0.664975	210137	0.666667	0			0.664975	155894	0.666667	0			0.664919	157820	0.666667	0.638822
	0.997595	212799	1	0			0.997595	159619	1	0			0.997511	166108	1	0.67929
	1.32995	211127	1.33333	0			1.32995	161171	1.33333	0			1.32984	157576	1.33333	0.796093
	1.66257	210840	1.66667	0			1.66257	156150	1.66667	0			1.66243	167680	1.66667	0.898623
	1.99519	249432	2	0			1.99519	168290	2	0			1.99502	169564	2	1
	2.32754	254706	2.33333	0.109598			2.32754	178072	2.33333	0.0640865			2.32735	190652	2.33333	0.98264
	2.6599	254212	2.66667	0.210621			2.6599	210523	2.66667	0.119663			2.65994	224522	2.66667	0.959782
	2.99252	243444	3	0.303071			2.99252	222604	3	0.167365			2.99253	229175	3	0.893283
	3.32487	249242	3.33333	0.277348			3.32487	222055	3.33333	0.166721			3.32512	239148	3.33333	0.869058
	3.65749	264012	3.66667	0.251625			3.65749	209577	3.66667	0.163135			3.65745	223604	3.66667	0.847112
	3.99011	278702	4	0.228669			3.99011	221073	4	0.2092			3.99004	223797	4	0.795323
	4.32273	285546	4.33333	0.288863			4.32273	246787	4.33333	0.279129			4.32263	228237	4.33333	0.83139
	4.65509	283296	4.66667	0.326751			4.65509	250011	4.66667	0.339741			4.65523	235919	4.66667	0.771125
	4.98771	283404	5	0.393206			4.98771	261142	5	0.337809			4.98755	245500	5	0.773196
	5.32006	292049	5.33333	0.484517			5.32006	253272	5.33333	0.278844			5.32014	265592	5.33333	0.663827
	5.65268	309103	5.66667	0.685181			5.65268	257965	5.66667	0.29794			5.65274	273823	5.66667	0.71313
	5.9853	307501	6	0.913965			5.9853	254856	6	0.35899			5.98506	290152	6	0.703952
	6.31766	316873	6.33333	0.945731			6.31766	260348	6.33333	0.417869			6.31792	283120	6.33333	0.818689
	6.65028	317310	6.66667	1			6.65028	287361	6.66667	0.447931			6.65025	287797	6.66667	0.815731
	6.9829	339632	7	0.947707			6.9829	287292	7	0.456743			6.98284	300472	7	0.872562
	7.31525	357565	7.33333	0.938434			7.31525	306552	7.33333	0.555973			7.31543	319116	7.33333	0.829113
	7.64787	372565	7.66667	0.806057			7.64787	297252	7.66667	0.620183			7.64776	348597	7.66667	0.868107
	7.98023	373594	8	0.698035			7.98023	323995	8	0.734068			7.98035	358841	8	0.913929
	8.31285	380155	8.33333	0.641504			8.31285	338079	8.33333	0.798345			8.31294	367926	8.33333	0.913673
	8.6452	396301	8.66667	0.560411			8.6452	361064	8.66667	0.90352			8.64527	381018	8.66667	0.896823
	8.97782	412239	9	0.470282			8.97782	360489	9	0.952265			9.36822	396837	9	0.891121
	9.31044	436295	9.33333	0.351453			9.31044	368406	9.33333	0.943942			9.70081	407784	9.33333	0.941227
	9.64306	445463	9.66667	0.356937			9.64306	368667	9.66667	0.847248			10.0334	424616	9.66667	0.908785
	9.97542	448665	10	0.433421			9.97542	375193	10	0.70202			10.366	439984	10	0.747017
	10.3083	461967	10.3333	0.516451			10.3083	387842	10.3333	0.668727			10.6983	465983	10.3333	0.712364
	10.6407	474277	10.6667	0.614048			10.6407	413762	10.6667	0.724787			11.0309	485255	10.6667	0.718973
	10.9733	489084	11	0.717999			10.9733	439454	11	0.711493			11.3635	498137	11	0.899863
	11.3059	489746	11.3333	0.779298			11.3059	451828	11.3333	0.621253			11.6958	517899	11.3333	0.856401
	11.6385	495207	11.6667	0.80274			11.6385	458527	11.6667	0.553297			12.0284	530371	11.6667	0.922119
	12.4227	546649	12	0.843531			12.4227	467741	12	0.667666			12.361	548802	12	0.839816
	12.7553	548443	12.3333	0.952897			12.7553	477107	12.3333	0.879994			12.6933	563802	12.3333	0.889055
	13.0876	552434	12.6667	0.932876			13.0876	502513	12.6667	1			13.0259	592390	12.6667	0.794358
	13.4203	534383	13	0.849983			13.4203	516152	13	0.935309			13.3585	652523	13	0.804122
	14.0727	554381	13.3333	0.726536			14.0727	554323	13.3333	0.732016			13.6911	680008	13.3333	0.831247
	14.405	578576	13.6667	0.616309			14.405	582099	13.6667	0.557059			14.0237	695510	13.6667	0.876381
	14.7376	583235	14	0.539864			14.7376	612940	14	0.446771			14.356	689283	14	0.81128
	15.0703	607448	14.3333	0.469655			15.0703	603340	14.3333	0.36187			14.6886	710561	14.3333	0.753935
	15.4026	639525	14.6667	0.404869			15.4026	593178	14.6667	0.309229			15.0212	735948	14.6667	0.737628
	15.7352	664462	15	0.258429			15.7352	585226	15	0.27577			15.3538	734091	15	0.848502
	16.0679	679048	15.3333	0.115878			16.0679	597638	15.3333	0.240555			15.6861	752826	15.3333	0.870796
	16.4002	696008	15.6667	0.0297351			16.4002	622427	15.6667	0.157272			16.0187	772754	15.6667	0.954813
	16.7328	705686	16	0			16.7328	652635	16	0.0908307			16.3511	816738	16	0.903045
	17.0652	710924	16.3333	0			17.0652	650719	16.3333	0.0369757			16.6836	845554	16.3333	0.902821
	17.3978	697498	16.6667	0			17.3978	645236	16.6667	0.00529457			17.0162	848978	16.6667	0.811978
	17.7304	698355	17	0			17.7304	639647	17	0.018482			17.3488	852954	17	0.879283
	18.0628	724505	17.3333	0			18.0628	669731	17.3333	0.0599395			17.6812	868347	17.3333	0.811684
	18.794	758957	17.6667	0			18.794	689911	17.6667	0.166933			18.0138	891538	17.6667	0.714528
	19.1266	794750	18	0			19.1266	714695	18	0.246304			18.3463	926458	18	0.476026
	19.4593	795744	18.3333	0			19.4593	722884	18.3333	0.27389			19.0895	935130	18.3333	0.371654
	19.7916	786949	18.6667	0			19.7916	725173	18.6667	0.230285			19.4223	947605	18.6667	0.322708
	20.124	802707	19	0			20.124	725301	19	0.203596			19.7549	959146	19	0.322438
	20.4566	813739	19.3333	0			20.4566	738587	19.3333	0.195929			20.0873	977452	19.3333	0.293684
	20.7892	834636	19.6667	0			20.7892	743360	19.6667	0.173796			20.4198	975884	19.6667	0.237617
	21.1216	819593	20	0			21.1216	772198	20	0.102632			20.7524	983256	20	0.186178
	21.4542	818222	20.3333	0			21.4542	790609	20.3333	0.0412552			21.0848	986917	20.3333	0.108428
	21.7868	824189	20.6667	0			21.7868	805044	20.6667	0			21.4174	1.00095e+06	20.6667	0.0463681
	22.1192	840578	21	0			22.1192	799174	21	0			21.7499	1.02737e+06	21	0
	22.4518	845069	21.3333	0			22.4518	803473	21.3333	0			22.0823	1.05257e+06	21.3333	0
	22.7844	832732	21.6667	0			22.7844	824086	21.6667	0			22.4149	1.10567e+06	21.6667	0
	23.1167	848401	22	0			23.1167	836935	22	0			22.7475	1.15021e+06	22	0
	23.8426	830447	22.3333	0			23.8426	857788	22.3333	0			23.0798	1.18143e+06	22.3333	0
	24.1752	824657	22.6667	0			24.1752	846590	22.6667	0			23.4124	1.19253e+06	22.6667	0
	24.5078	806316	23	0			24.5078	848104	23	0			23.745	1.15309e+06	23	0
	24.8402	848494	23.3333	0			24.8402	842649	23.3333	0			24.0776	1.14874e+06	23.3333	0
	25.1728	864746	23.6667	0			25.1728	841382	23.6667	0			24.4102	1.14154e+06	23.6667	0
	25.5054	845358	24	0			25.5054	852272	24	0			24.7425	1.18292e+06	24	0
	25.8377	808834	24.3333	0			25.8377	853026	24.3333	0			25.0751	1.18222e+06	24.3333	0
	26.1704	798150	24.6667	0			26.1704	876205	24.6667	0			25.4077	1.19891e+06	24.6667	0
	26.503	786360	25	0			26.503	871258	25	0			25.74	1.21425e+06	25	0
	26.8356	789238	25.3333	0			26.8356	882294	25.3333	0			26.4416	1.23233e+06	25.3333	0
	27.168	785692	25.6667	0			27.168	891984	25.6667	0			26.7739	1.23911e+06	25.6667	0
	27.5006	811307	26	0			27.5006	910292	26	0			27.1065	1.22667e+06	26	0
	27.8329	837412	26.3333	0			27.8329	914203	26.3333	0			27.4391	1.21851e+06	26.3333	0
	28.1656	843724	26.6667	0			28.1656	947514	26.6667	0			27.7717	1.19301e+06	26.6667	0
	28.4982	847366	27	0			28.4982	959180	27	0			28.1043	1.19378e+06	27	0
	28.8305	824781	27.3333	0			28.8305	975703	27.3333	0			28.4366	1.20297e+06	27.3333	0
	29.1632	839179	27.6667	0			29.1632	961794	27.6667	0			28.7692	1.22178e+06	27.6667	0
	29.4958	849076	28	0			29.4958	967816	28	0			29.1015	1.20602e+06	28	0
	29.8281	884697	28.3333	0			29.8281	995618	28.3333	0			29.4341	1.19568e+06	28.3333	0
	30.1607	874296	28.6667	0			30.1607	996559	28.6667	0			29.7667	1.18773e+06	28.6667	0
	30.4934	865688	29	0			30.4934	1.0055e+06	29	0			30.0993	1.207e+06	29	0
	30.8257	837716	29.3333	0			30.8257	1.02618e+06	29.3333	0			30.4319	1.22962e+06	29.3333	0
	31.1583	877348	29.6667	0			31.1583	1.06044e+06	29.6667	0			30.7642	1.23294e+06	29.6667	0
	31.4907	902292	30	0			31.4907	1.08229e+06	30	0			31.0968	1.2219e+06	30	0
	31.8233	960554					31.8233	1.05263e+06					31.4294	1.225e+06
	32.1557	988404					32.1557	1.03394e+06					31.7617	1.25098e+06
	32.4883	1.00783e+06					32.4883	1.0065e+06					32.0943	1.26505e+06
	32.8209	1.00708e+06					32.8209	994080					32.4269	1.26113e+06
	33.1533	1.0131e+06					33.1533	1.01224e+06					32.7595	1.26032e+06
	33.4859	1.02491e+06					33.4859	1.01538e+06					33.0921	1.25465e+06
	33.8185	1.04575e+06					33.8185	1.05207e+06					33.4244	1.28258e+06
	34.1509	1.04609e+06					34.1509	1.04995e+06					33.757	1.2675e+06
	34.4835	1.06199e+06					34.4835	1.0674e+06					34.0896	1.26007e+06
	34.8161	1.04868e+06					34.8161	1.06304e+06					34.4219	1.2114e+06
	35.1485	1.03929e+06					35.1485	1.07082e+06					34.7545	1.22359e+06
	35.4808	1.0296e+06					35.4808	1.07962e+06					35.0871	1.20852e+06
													35.4194	1.23899e+06
													35.752	1.22861e+06

## Sheet: Figure 3C
	time (min)	cell 1	cell 2	cell 3	cell 4	cell 5	cell 6	cell 7	cell 8	cell 9	cell 10	cell 11	cell 12	cell 13	cell 14	cell 15	cell 16	cell 17	cell 18	cell 19	cell 20	cell 21	cell 22	cell 23	cell 24	cell 25	cell 26	cell 27	cell 28	cell 29	cell 30	cell 31	cell 32	cell 33	cell 34	cell 35	cell 36	cell 37	cell 38	cell 39	cell 40	cell 41	cell 42	cell 43	cell 44	cell 45	cell 46	cell 47	cell 48
	-10	1.58306	0	0	2.44055	0.79092	0	0	0.782187	3.88255	0	1.66422	0.808961	0.452524	3.02121	0	0	1.04683	0.97324	0.762584	0.7759	0	5.07503	0.951562	0.828951	0.893252	1.17499	1.21004	0.531273	0	2.10498	2.65482	1.2653	1.68439	0	0	1.16138	1.66048	1.02567	0.204107	0	2.09321	1.66211	0.840476	0.160372	1.94673	2.37258	0.560696	0.986238
	-9.9	1.6253	0	0	2.6466	0.898621	0	0	0.851302	3.96292	0	2.3016	0.770376	0.155694	3.41165	0	0	1.0411	0.904067	0.262372	1.22819	0	5.34735	0.896661	0.787929	0.866193	0.976303	1.2995	0.182788	0	1.9121	2.70058	1.14527	1.3965	0	0	1.32409	1.42136	1.14745	0.538403	0	1.81409	1.78103	0.698716	0.0997001	1.96932	2.31246	0.261852	0.849522
	-9.8	1.5614	0	0	2.79888	0.956037	0	0	0.877926	3.53593	0	2.93897	0.707608	0.154507	3.31698	0	0	1.03537	0.834894	0	1.2612	0	5.61332	0.851538	0.746907	0.839134	0.777619	1.33312	0	0	1.87381	2.30826	1.03208	1.48665	0	0	1.45141	1.18225	1.26922	0.872698	0	1.62428	1.73343	0.646974	0.425997	1.85075	2.23049	0.0311028	0.702572
	-9.7	1.49749	0	0	2.95115	0.657493	0.0962706	0	0.603774	3.10894	0	3.4754	0.64484	0.479457	2.68718	0	0	0.942344	1.01675	0	0.831696	0	5.87929	0.875641	0.842297	0.834619	0.661001	1.30515	0	0	2.00605	1.91594	0.918898	1.5768	0	0	1.32815	0.979965	1.32502	1.0152	0	1.53299	1.50213	0.694533	0.752293	1.73217	1.9939	0.282372	0.483178
	-9.6	1.43359	0	0	3.10343	0.358949	0.431598	0	0.329622	2.68195	0	3.76116	0.582072	0.804408	2.05738	0	0	0.632532	1.82194	0	0.402187	0	6.14526	0.899743	1.27642	0.886087	0.748162	1.27717	0	0	2.13829	1.52362	0.805711	1.66695	0	0	1.20489	0.86912	1.21699	0.681434	0	1.4417	1.27084	0.742092	1.07859	1.61359	1.7573	0.533641	0.263784
	-9.5	1.36022	0	0	3.05839	0.0604046	0.766926	0	0.0554694	2.73096	0	4.04693	0.89306	1.10239	1.4714	0.0233257	0	0.322721	2.62713	0	0	0	5.89111	0.923845	1.71055	0.937555	0.835324	1.24647	0	0	2.24054	1.3417	0.566624	1.64246	0	0	1.08163	0.758275	1.10896	0.34767	0	1.35384	1.05817	0.791885	1.26711	1.71894	1.52071	0.78491	0.0443901
	-9.4	1.28667	0	0	3.00921	0	1.10225	0	0.19019	2.78997	0	4.33269	1.2119	1.00336	1.5305	0.390013	0	0.0129091	3.43232	0	0	0	5.62604	1.05275	2.14467	0.989024	0.922486	1.1756	0	0	1.90153	1.1642	0.324893	1.61556	0	0	0.803071	0.647429	1.00093	0.0139071	0	1.31655	1.11974	0.874548	1.45273	1.82898	1.35176	0.936794	0.402162
	-9.3	1.21311	0	0	2.96003	0	1.14406	0	0.428623	2.84897	0	3.90759	1.53073	0.904334	1.58959	0.7567	0	0	2.91186	0	0	0	5.36096	1.20824	1.95794	0.822606	0.659068	1.10472	0	0	1.56251	0.986696	0.0831623	1.58866	0	0	0.485123	0.457454	1.09262	0.547415	0	1.27926	1.18132	0.957211	1.63835	1.93903	1.19998	1.06347	0.906334
	-9.2	1.15951	0	0	3.10091	0	1.17311	0	0.667055	2.79211	0	3.45159	1.69473	0.805307	1.64869	1.12339	0	0	2.33376	0	0	0	5.56818	1.36373	1.74421	0.646714	0.380408	1.03385	0	0	1.2235	1.18902	0.249454	1.60343	0	0	0.167176	0.264038	1.193	1.11863	0	1.24197	1.2429	1.03987	1.48179	1.96143	1.0482	1.19014	1.4105
	-9.1	1.11638	0	0	3.34147	0	1.20216	0	0.679447	2.67449	0	2.99558	1.77753	0.597512	1.77313	0.901053	0	0	1.75566	0	0	0	6.02309	1.4937	1.53048	0.470823	0.101748	0.774612	0.32114	0.106926	1.3118	1.59054	0.629737	1.64007	0	0	0.0922872	0.0706225	1.29338	1.68985	0	1.27479	1.27767	0.799718	1.14576	1.93785	0.97608	1.07757	1.64004
	-9	1.07325	0	0	3.58203	0	1.28433	0	0.441204	2.55687	0	2.91214	1.86033	0.366421	1.91156	0.552566	0	0	1.40761	0	0	0	6.47801	1.59536	1.38209	0.514614	0.206573	0.475027	0.71106	0.236753	1.49163	1.99206	1.01002	1.67671	0	0	0.286902	0	1.17156	1.81109	0.112322	1.32262	1.3067	0.490423	0.80973	1.91427	0.992291	0.69973	1.56507
	-8.9	1.0336	0	0	3.96336	0	1.39706	0	0.202961	2.45974	0	3.04297	1.96236	0.13533	2.04999	0.204079	0	0	1.19188	0	0	0	6.66556	1.69702	1.27126	0.684751	0.531954	0.175442	1.10098	0.366579	1.67146	2.20224	1.31966	1.69949	0	0	0.481517	0	0.921944	1.67354	0.289244	1.37046	1.33573	0.181128	0.666257	1.84632	1.0085	0.321888	1.49009
	-8.8	1.00104	0	0	4.63069	0.0326288	1.50978	0	0	2.40425	0	3.17381	2.10346	0	2.24152	0	0	0	0.976143	0	0.0881249	0	6.30992	1.70415	1.16044	0.854888	0.857335	0.117071	1.15931	0.603558	1.80011	2.0237	1.48578	1.69413	0	0	0.618468	0	0.672328	1.53599	0.466166	1.21961	1.30168	0	0.913979	1.68821	0.976758	0	1.41492
	-8.7	0.968466	0	0	5.29801	0.25296	1.52781	0	0	2.34875	0	3.2206	2.24455	0	2.50807	0	0	0	0.912489	0	0.300789	0	5.95428	1.16747	1.08127	0.882149	1.06496	0.39959	0.749024	0.991964	1.85643	1.84517	1.6519	1.68877	0	0	0.423698	0.0825942	0.52559	1.37778	0.640865	0.787986	1.17849	0	1.1617	1.53009	0.669154	0	1.33865
	-8.6	0.936799	0	0	5.95914	0.473291	1.33384	0	0	2.29376	0	3.07924	2.385	0	2.77463	0	0	0	1.18932	0	0.513453	0	5.59936	0.630795	1.07294	0.589534	1.00894	0.682108	0.338739	1.38037	1.91274	1.66741	1.81536	1.68291	0	0	0.228928	0.350103	0.609177	1.17333	0.810586	0.35636	1.05529	0	1.40798	1.37254	0.36155	0	1.26238
	-8.5	1.14512	0	0	4.97051	0.693622	1.13987	0	0	2.37034	0	2.93788	2.35293	0	2.95745	0	0	0	1.46614	0	0.714615	0	5.43554	0.0941198	1.06461	0.29692	0.952921	0.868545	0	1.67611	1.95279	1.69756	1.26895	1.54178	0	0	0.0341579	0.617612	0.692764	0.968874	0.980308	0	0.9948	0	1.27135	1.36376	0.0539463	0	1.18611
	-8.4	1.35344	0	0	3.98187	0.807659	0.945891	0	0	2.44692	0	2.79652	2.32085	0	2.74386	0	0	0	1.74297	0	0.861321	0	5.27171	0	1.05628	0.00430509	0.896903	0.600074	0	1.53307	1.91581	1.72771	0.722549	1.40065	0	0	0	0.885121	0.77635	0.76442	1.15003	0	1.2312	0	1.13472	1.35498	0.137636	0	1.17398
	-8.3	1.56176	0	0	2.99324	0.899091	1.13555	0	0	2.5235	0	2.75892	2.28878	0	2.53028	0	0	0	1.22952	0	1.00803	0	5.10789	0	1.40061	0	0.872792	0.331602	0	1.39004	1.87883	1.75786	0.176144	1.25953	0	0	0	0.625693	0.547239	0.935874	1.12722	0	1.4676	0	0.998087	1.34619	0.304544	0	1.17549
	-8.2	1.2968	0	0	2.82103	0.990522	1.33093	0	0	2.64739	0	2.72287	2.21349	0	2.31669	0	0	0	0.704269	0	1.15473	0	4.80157	0	1.75021	0	0.849159	0.0631306	0	1.24701	1.84185	1.97457	0.257454	1.28512	0	0	0	0.358397	0.313459	1.11294	1.10153	0	1.704	0	1.06763	1.27493	0.471451	0	1.177
	-8.1	0.806668	0	0	3.03721	0.996005	1.52632	0	0	2.79379	0	2.68682	2.11763	0	2.43803	0.189281	0	0	0.179019	0	1.31762	0	4.42747	0.139748	2.0998	0	0.825525	0	0	1.36138	1.73112	2.28003	0.637387	1.39002	0	0	0	0.0911014	0.0796785	1.29001	1.07584	0	1.79487	0	1.23524	1.17393	0.647286	0	1.20094
	-8	0.316541	0	0	3.2534	0.915024	1.27697	0.317098	0	2.94019	0	2.62864	2.02177	0	2.66234	0.436755	0.101953	0	0.254445	0	1.48549	0	4.05337	0.42008	2.26901	0	0.799451	0	0	1.55489	1.59773	2.58549	1.01732	1.49493	0	0	0	0	0	1.29727	1.07325	0	1.84099	0	1.40286	1.07294	0.832102	0	1.24743
	-7.9	0	0	0	3.38341	0.834044	0.797682	0.798151	0	3.01239	0	2.55902	1.92685	0	2.88665	0.684229	0.256622	0	0.640451	0	1.65335	0	3.75001	0.700412	2.34496	0	0.772115	0	0	1.74839	1.46433	2.66634	1.46681	1.47417	0	0	0	0	0	1.21674	1.08261	0	1.88712	0	1.35021	1.02473	1.01692	0	1.29393
	-7.8	0	0	0	3.3563	0.727237	0.31839	1.2792	0	2.94928	0	2.4894	1.83364	0	2.88324	0.940119	0.41129	0	1.02646	0	1.6635	0	3.57564	0.884048	2.42091	0	0.744779	0	0	1.86362	1.29903	2.33761	2.04314	1.22425	0	0	0	0	0	1.13621	1.09196	0	1.81808	0	0.895894	1.07277	1.14902	0	1.35928
	-7.7	0	0	0	3.32918	0.496446	0.0991433	1.43753	0	2.88617	0	2.38305	1.74043	0	2.67144	1.20371	0.462194	0	1.52857	0	1.52933	0	3.40127	0.603493	2.65235	0	0.65334	0	0	1.90723	1.10453	2.00889	2.61946	0.974334	0	0	0	0.0901298	0	1.0876	1.09534	0	1.64367	0	0.441575	1.12081	1.02809	0	1.51514
	-7.6	0	0	0	3.30741	0.265656	0.394469	0.957239	0	2.84189	0	2.20401	1.64851	0	2.45965	1.4673	0.307772	0	2.26044	0	1.39517	0	3.22966	0.322938	3.19147	0	0.435054	0	0	1.95084	0.910029	1.68824	3.1732	0.736416	0	0	0	0.358607	0	1.10216	1.0869	0	1.46925	0	0.00601475	1.17107	0.907157	0	1.67101
	-7.5	0	0	0	3.47059	0.0348652	0.689795	0.476951	0	3.45044	0	2.02496	1.60117	0	2.23156	1.68837	0.153349	0	2.99231	0	1.27618	0	3.15362	0.0423831	3.7306	0	0.216769	0	0	1.96125	0.737022	1.64739	2.94427	0.914275	0	0	0	0.627083	0	1.11673	1.07846	0	1.404	0.0604028	0.220437	1.29813	0.786224	0	1.82688
	-7.4	0	0	0	3.63377	0	0.982791	0	0.484439	4.059	0	1.84754	1.55382	0	1.87822	1.58267	0	0	3.71366	0	1.27381	0	3.07758	0	4.26244	0	0	0	0	1.71661	0.72915	1.60654	2.71533	1.09213	0	0	0.632493	0.891827	0	1.13059	1.0701	0	2.17748	0.584895	0.434859	1.42519	0.816296	0	1.77547
	-7.3	0	0	0	3.79695	0	0.942665	0	1.05508	4.66755	0	1.90176	1.50647	0	1.52488	1.47696	0	0	2.93236	0	1.27144	0	3.00154	0	3.75317	0	0	0	0	1.47196	0.721278	1.56568	2.4864	1.26999	0	0	1.37754	0.622922	0	1.04394	1.07336	0	2.95096	1.10939	0.649282	1.55225	0.873239	0	1.68719
	-7.2	0	0	0	3.60882	0	0.902539	0	1.62573	4.13296	0	1.95598	1.43668	0	1.17155	1.37126	0	0	2.15107	0	1.26907	0	2.68107	0	3.24391	0	0	0	0	1.22731	0.713406	1.77991	2.27042	1.04358	0	0	2.12258	0.354018	0	0.957298	1.07662	0	3.72444	1.63388	0.562562	1.37467	0.930183	0	1.5989
	-7.1	0	0	0	3.2715	0	0.862413	0	1.84876	3.11297	0	2.0102	1.35736	0	1.11592	1.25157	0	0	1.36977	0	1.29387	0	2.25679	0	2.73464	0	0	0	0	1.09494	0.530096	2.10244	2.05993	0.645499	0	0	2.33646	0.0851134	0	0.870652	1.07988	0	3.03233	1.43833	0.347969	1.06772	0.934807	0.088178	1.59558
	-7	0	0	0	2.93419	0	0.880865	0	1.7545	2.09297	0	1.97602	1.27804	0	1.1038	1.12984	0.165717	0	1.06911	0	1.32265	0	1.83251	0	2.39795	0	0	0	0	0.978964	0.321152	2.42498	1.84945	0.247418	0	0	2.06553	0	0	0.669953	1.06936	0	2.12606	1.13756	0.133376	0.760778	0.891679	0.256837	1.66981
	-6.9	0	0	0	2.90696	0	0.926443	0	1.66025	1.48583	0	1.90091	1.1697	0	1.09168	1.00811	0.408176	0	0.99104	0	1.35142	0	1.55858	0	2.14119	0	0	0	0	0.862991	0.112207	2.5831	1.83857	0	0	0	1.7946	0	0	0.416436	1.05247	0	1.2198	0.836799	0.193239	0.701219	0.848551	0.425496	1.74404
	-6.8	0	0	0	3.38895	0	0.972022	0	1.56599	1.55667	0	1.82579	1.01368	0	1.06531	0.961681	0.650636	0	0.912967	0	1.33928	0	1.53153	0	1.88443	0	0	0	0	0.847463	0	2.47122	2.15548	0	0	0	1.52367	0	0	0.162918	1.03557	0	0.803798	0.728553	0.703818	1.04792	0.805424	0.594155	1.81828
	-6.7	0	0	0	3.87094	0	0.958252	0	1.47174	1.6275	0	1.74512	0.857662	0	1.02239	1.0026	0.771768	0	0.874914	0	1.27969	0	1.50449	0	1.69399	0	0.0354041	0	0	0.94844	0	2.35933	2.47239	0	0	0	1.25274	0	0	0	1.0049	0	0.956461	0.84361	1.2144	1.39463	0.762296	0.762815	1.89251
	-6.6	0	0.0233452	0	4.28513	0	0.837759	0	1.37749	1.69702	0	1.65447	0.705125	0	0.979478	1.04351	0.674724	0	0.908827	0	1.22009	0	1.45449	0	1.62281	0	0.134473	0	0	1.04942	0	2.27418	2.74477	0	0	0	0.981814	0	0	0	0.949455	0	1.10912	0.958668	1.68845	1.70617	0.719168	0.931474	1.96674
	-6.5	0	0.447758	0	3.5345	0	0.717266	0	1.28323	1.74379	0	1.56382	0.612385	0	0.977212	1.06096	0.57768	0	0.94274	0	1.17588	0	1.0102	0	1.55163	0	0.233542	0	0	1.13211	0.0775368	2.64828	2.25216	0	0	0	0.710884	0	0	0	0.894013	0	1.18887	1.04146	1.53503	1.41363	0.67604	1.10013	2.04097
	-6.4	0	0.872171	0	2.78387	0	0.596773	0	1.18898	1.79055	0	1.47316	0.519644	0	1.11659	0.996658	0.480636	0	0.976653	0	1.18528	0	0.565914	0	1.48045	0	0.332611	0	0	1.15109	0.425273	3.02239	1.75955	0	0	0	0.439955	0	0	0	0.83857	0	1.01453	1.01182	1.38161	1.1211	0.632912	1.26879	2.11521
	-6.3	0	1.29658	0	2.03324	0	0.476281	0	1.09472	1.83732	0	1.38251	0.426903	0	1.25597	0.932352	0.383592	0	1.01057	0	1.19468	0	0.121626	0	1.40928	0	0.431681	0	0	1.17007	0.77301	3.39649	1.26694	0	0	0	0.169025	0	0	0	0.783128	0	0.840184	0.982188	1.22819	0.828561	0.589785	1.43745	2.18944
	-6.2	0	1.10405	0	1.80674	0	0.355788	0	1.01942	1.62792	0	1.29186	0.467966	0	1.39534	0.868046	0.286548	0	1.04448	0	1.20408	0	0	0	1.3381	0	0.53075	0	0	1.18905	1.12075	2.99964	1.2521	0	0	0	0	0	0	0	0.727685	0	0.66584	0.952551	0.926986	0.947699	0.666941	1.36822	2.13262
	-6.1	0	0.678961	0	1.77782	0	0.235295	0	0.97554	1.32196	0	1.2012	0.559464	0	1.40686	0.926803	0.189505	0	1.07839	0	1.21958	0	0	0	1.26692	0	0.629819	0	0.0854531	1.31153	1.05836	2.31219	1.41737	0	0	0	0	0	0	0	0.672243	0	0.658485	0.936949	0.570071	1.22202	0.94361	0.904416	1.85843
	-6	0	0.253872	0	1.7489	0	0.114802	0	0.931662	1.016	0	1.11055	0.650963	0	1.38864	1.01419	0.0924606	0	1.1123	0	1.23651	0	0	0	1.19574	0	0.728888	0	0.190787	1.4581	0.900565	1.62474	1.58263	0	0	0	0	0	0	0	0.6168	0	0.68998	0.924613	0.213157	1.49633	1.22028	0.44061	1.58425
	-5.9	0	0	0	1.68475	0	0	0	0.886709	1.37112	0	1.02378	0.620162	0	1.37041	1.10158	0.0138408	0.0185884	1.14294	0	1.25344	0	0	0	1.11189	0	0.83057	0	0.29612	1.60466	0.742768	1.17053	1.64219	0	0	0	0	0	0	0.0137207	0.561544	0	0.721476	0.912276	0	1.74217	1.47188	0	1.32778
	-5.8	0	0	0	1.56835	0	0	0	0.82133	2.70643	0	1.01538	0.40802	0	1.35218	1.18896	0.306898	0.412169	1.1074	0	1.27037	0	0	0	0.772511	0	0.984968	0	0.401454	1.75122	0.584971	1.06214	1.54501	0	0	0	0	0	0	0.304235	0.510037	0	0.752971	0.89994	0	1.94576	1.24733	0	1.40787
	-5.7	0	0	0	1.45194	0	0	0	0.755951	4.04175	0	1.00698	0.195878	0	1.33396	1.27635	0.599955	0.805749	1.07187	0	1.2873	0	0	0	0.43313	0	1.13937	0	0.506787	1.89779	0.427174	0.953754	1.44783	0	0	0	0	0	0	0.59475	0.458531	0	0.784466	0.887604	0	2.14936	1.02279	0	1.48795
	-5.6	0	0	0	1.34596	0	0	0	0.690573	5.28356	0	0.998588	0	0	1.31573	1.36374	0.893012	1.19933	1.03633	0	1.30423	0	0	0	0.0937495	0	1.29376	0	0.612121	2.04435	0.269377	0.854828	1.35136	0	0	0	0	0	0	0.885265	0.407025	0	0.815961	0.875268	0	2.29257	0.798239	0	1.56804
	-5.5	0	0	0	1.36538	0	0	0.167312	0.525636	5.3992	0	1.14536	0	0	1.29751	1.45112	1.0306	1.31887	1.01245	0	1.32116	0	0	0	0.117889	0	1.24352	0	0.717455	2.19091	0.11158	0.869823	1.26347	0	0	0	0	0	0.122768	1.14084	0.519295	0	0.847456	0.862931	0	1.7085	1.0295	0	1.40765
	-5.4	0	0	0	1.38481	0	0	0.398481	0.323228	5.51483	0	1.35136	0	0	1.27354	1.48776	1.10885	1.33381	0.99301	0	1.21567	0.055085	0	0	0.280772	0	1.11516	0	0.722166	2.20455	0	0.884819	1.17557	0	0	0	0	0	0.292393	1.38307	0.694072	0	0.888449	0.881543	0	1.12443	1.43232	0	1.15675
	-5.3	0	0	0	1.40424	0	0	0.629651	0.120821	5.63046	0	1.55735	0	0	1.23572	1.40188	1.1871	1.34876	0.973574	0	0.814664	0.24316	0	0	0.443656	0	0.986809	0	0.483948	1.89729	0	0.899814	1.08768	0	0	0	0	0	0.462018	1.6253	0.868849	0	0.952373	0.974871	0	0.540353	1.83514	0	0.905857
	-5.2	0	0	0	1.23162	0	0	0.676971	0	4.50321	0	1.69992	0	0	1.1979	1.31599	1.23165	1.36182	0.952889	0	0.413655	0.431234	0	0	0.476998	0	0.89253	0	0.24573	1.59002	0	1.42254	1.00236	0.305566	0	0	0	0	0.496741	1.64703	0.857665	0	1.0163	1.0682	0	0.723086	1.88222	0	0.747168
	-5.1	0	0	0	0.995186	0	0	0.445802	0	2.96289	0	1.74642	0	0	1.16007	1.23011	1.22515	1.37202	0.930314	0	0.0126446	0.619309	0	0	0.314115	0	0.849864	0	0.00751146	1.28275	0	2.11401	0.91789	0.712687	0	0	0	0	0.327116	1.33475	0.564793	0	1.08022	1.16153	0	1.16067	1.40252	0	0.725031
	-5	0	0	0	0.758748	0	0	0.214632	0	1.42256	0	1.79291	0	0	0.821545	1.32325	1.21866	1.38222	0.907739	0	0	0.720549	0	0	0.151231	0	0.807199	0	0	1.09889	0	2.80547	0.83342	1.11981	0	0	0	0	0.157491	1.02246	0.271921	0	0.938231	0.825507	0	1.59825	0.922809	0	0.702893
	-4.9	0	0	0	0.613642	0	0	0	0	0.835183	0	1.83284	0	0	0.473226	1.42221	1.20094	1.43	0.888225	0	0	0.818963	0	0	0	0	0.751077	0	0	0.919048	0	2.88531	0.684226	1.17932	0.0152888	0.0110566	0	0	0	0.724367	0	0	0.789539	0.475509	0	1.61154	0.468916	0	0.666667
	-4.8	0	0	0	0.591053	0	0	0	0	1.52613	0	1.78745	0	0	0.124907	1.52118	1.03758	1.96536	0.908438	0	0	0.917376	0	0	0	0	0.520302	0	0	0.739205	0	2.14467	0.448207	0.77252	0.213925	0.154706	0	0	0	0.610423	0	0	0.640847	0.12551	0	1.05565	0.324596	0	0.461485
	-4.7	0	0	0	0.568463	0	0	0	0	2.21709	0	1.74207	0	0	0.357028	1.46901	0.874212	2.50072	0.928652	0	0	1.00361	0	0	0	0	0.289526	0	0	0.851097	0	1.40403	0.212188	0.365722	0.41256	0.298356	0	0	0	0.496478	0	0	0.704461	0	0	0.499761	0.180276	0	0.256302
	-4.6	0	0	0	0.57053	0	0	0	0	2.78353	0	1.69669	0	0	0.913667	1.33235	0.710848	3.03608	0.948865	0	0	1.08303	0	0	0	0	0.0587503	0	0	1.1261	0	0.745531	0	0	0.611196	0.442006	0	0	0	0.382533	0	0	0.886775	0	0	0	0.0359565	0	0.0511201
	-4.5	0	0	0	0.792121	0	0	0	0	2.24143	0	1.4783	0	0	1.47031	1.19568	0.687975	2.72004	0.924123	0	0	1.16246	0	0	0	0	0	0	0	1.40109	0	0.818376	0	0	0.831834	0.369935	0	0	0	0.274233	0	0	1.06909	0	0	0	0	0	0
	-4.4	0	0	0	1.01371	0	0	0	0	1.69932	0	1.20083	0	0	1.72473	1.25809	0.713082	2.11323	0.884027	0	0	1.25919	0	0	0	0	0	0	0	1.46986	0	0.891222	0	0	1.05977	0.226285	0	0	0	0.167861	0	0	1.24795	0	0	0	0	0	0
	-4.3	0	0	0	1.2353	0	0	0	0	1.15722	0	0.923357	0	0	1.32793	1.74945	0.73819	1.50642	0.843931	0	0	1.39325	0	0	0	0	0	0	0	1.09425	0	0.964067	0	0	1.28771	0.0826357	0	0	0	0.061488	0	0	1.41936	0	0	0	0	0	0
	-4.2	0	0	0	0.984319	0	0	0	0	0.794289	0	0.785597	0.260941	0	0.931126	2.24082	0.657214	1.35681	0.772272	0	0	1.5273	0	0	0	0	0	0	0	0.718637	0	0.751128	0.171546	0	1.34255	0	0	0	0	0	0	0	1.59077	0	0	0	0	0	0
	-4.1	0	0	0	0.598101	0	0	0	0	0.482633	0	0.839227	0.596553	0	0.534326	2.73218	0.430913	1.83354	0.657374	0	0	1.66135	0	0	0	0	0	0	0	0.343024	0	0.456407	0.392182	0	1.16294	0	0	0	0	0	0	0	1.76218	0	0	0	0	0	0
	-4	0	0	0	0.211882	0	0	0	0	0.170977	0	0.892856	0.932166	0	0.76735	2.48485	0.204612	2.31026	0.542475	0	0	1.69705	0	0	0	0	0	0	0	0.428397	0	0.161686	0.612818	0	0.983339	0	0	0	0	0	0	0	1.46593	0	0	0	0	0	0
	-3.9	0	0	0	0	0	0	0	0	0.186247	0.0160357	0.933818	0.964792	0	1.00679	2.22998	0.0335239	2.7754	0.425951	0	0	1.73175	0	0	0	0	0	0	0	0.518468	0	0	0.776863	0	0.818672	0	0	0	0	0	0	0	1.1649	0	0	0	0	0	0
	-3.8	0	0	0	0	0	0	0	0	0.598853	0.174372	0.855264	0.62918	0	1.24624	1.97512	0.383303	3.13129	0.294089	0	0	1.76645	0	0	0	0	0	0	0	0.60854	0	0	0.87213	0	0.786558	0	0	0	0	0	0	0	0.863875	0	0	0	0	0	0
	-3.7	0	0	0	0	0	0	0	0	1.01146	0.332709	0.77671	0.293567	0	1.36151	1.76298	0.733082	3.48717	0.162226	0	0	1.658	0	0	0	0	0	0	0	0.595354	0	0	0.967397	0	0.754445	0	0	0	0	0	0	0	0.712427	0	0	0	0	0	0
	-3.6	0.0395444	0	0	0	0	0	0	0	1.32068	0.491046	0.698156	0	0	1.41511	1.57206	1.08286	3.84306	0.030364	0	0	1.47845	0	0	0	0	0	0	0	0.530881	0	0	1.04082	0	0.722331	0	0	0	0	0	0	0	0.635276	0	0.0215969	0	0	0	0
	-3.5	0.355195	0	0	0	0	0	0	0	0.908076	0.819555	0.770573	0	0	1.46871	1.38114	0.893955	3.01596	0	0	0	1.2989	0	0	0	0	0.23162	0	0	0.466408	0	0	0.961696	0	0.744216	0	0	0	0	0	0	0	0.558124	0	0.193987	0	0	0	0
	-3.4	0.670845	0	0	0	0	0	0	0	0.495471	1.19742	0.888154	0	0	1.52231	1.19022	0.543897	1.83496	0	0	0	1.11934	0	0	0	0	0.53253	0	0	0.401935	0	0	0.882576	0	0.781764	0	0	0	0	0	0	0	0.480973	0	0.366377	0	0	0	0
	-3.3	0.986495	0	0	0	0	0	0	0	0.0828654	1.57529	1.00574	0	0	1.57591	0.999301	0.19384	0.653962	0	0	0	0.939793	0	0	0	0	0.833441	0	0	0.337461	0	0	0.803455	0	0.819312	0	0	0	0	0	0	0	0.403821	0	0.538767	0	0	0	0
	-3.2	0.922143	0	0.226484	0	0	0	0	0	0	1.54041	1.25351	0	0	1.6295	0.808381	0	0	0	0	0	0.760242	0.181338	0	0	0	0.865888	0	0	0.272988	0	0	0.984293	0	0.725839	0	0	0	0	0	0	0	0.32667	0	0.435511	0	0	0	0
	-3.1	0.762294	0	0.727893	0	0	0	0	0	0	1.00451	1.66282	0	0	1.6831	0.61746	0	0	0	0	0	0.580691	0.408248	0	0	0	0.565217	0	0	0.208515	0	0	1.23046	0	0.473322	0	0	0	0	0	0	0	0.249518	0	0.262984	0	0	0	0
	-3	0.602445	0	1.2293	0	0	0	0	0	0	0.468603	2.07214	0	0	1.7367	0.42654	0	0	0	0	0	0.40114	0.635157	0	0	0	0.264545	0	0	0.144042	0	0	1.47662	0	0.220805	0	0	0	0	0	0	0	0.172366	0	0.0904562	0	0	0	0
	-2.9	0.58418	0	1.60477	0	0	0	0	0	0	0.0256984	2.3894	0	0	1.7903	0.23562	0	0	0	0	0	0.221589	0.646185	0	0	0	0	0	0	0.0795682	0	0	1.56405	0	0	0	0	0	0	0	0	0	0.0952148	0	0	0	0	0	0
	-2.8	0.721967	0	1.10336	0	0	0	0	0	0	0.230331	2.03261	0	0	1.8439	0.0446996	0	0	0	0	0	0.0420378	0.419276	0	0	0	0	0	0	0.0150949	0	0	1.47651	0	0	0	0	0	0	0	0	0	0.0180633	0	0	0	0	0	0
	-2.7	0.859753	0	0.601956	0	0	0	0	0	0	0.434965	1.67582	0	0	1.42864	0	0	0	0	0	0	0	0.192366	0	0	0	0	0	0	0	0	0	1.38896	0	0	0	0	0	0	0	0	0	0	0	0	0	0	0	0
	-2.6	0.931866	0	0.100548	0	0	0	0	0	0	0.639598	1.31903	0	0	0.870052	0	0	0	0	0	0	0	0	0	0	0	0	0	0	0	0	0	1.25457	0	0	0	0	0	0	0	0	0	0	0	0	0	0	0	0
	-2.5	0.638262	0	0	0	0	0	0	0	0	0.516905	0.947965	0	0	0.311464	0	0	0	0	0	0	0	0	0	0	0	0	0	0	0	0	0	0.859293	0	0	0	0	0	0	0	0	0	0	0	0	0	0	0	0
	-2.4	0.344657	0	0	0	0	0	0	0	0	0.312109	0.57319	0	0	0	0	0	0	0	0	0	0	0	0	0	0	0	0	0	0	0	0	0.464012	0	0	0	0	0	0	0	0	0	0	0	0	0	0	0	0
	-2.3	0.0510519	0	0	0	0	0	0	0	0	0.107312	0.198416	0	0	0	0	0	0	0	0	0	0	0	0	0	0	0	0	0	0	0	0	0.0687313	0	0	0	0	0	0	0	0	0	0	0	0	0	0	0	0
	-2.2	0	0	0	0	0	0	0	0	0	0	0	0	0	0	0	0	0	0	0	0	0	0	0	0	0	0	0	0	0	0	0	0	0	0	0	0	0	0	0	0	0	0	0	0	0	0	0	0
	-2.1	0	0	0	0	0	0	0	0	0	0	0	0	0	0	0	0	0	0	0	0	0	0	0	0	0	0	0	0	0	0	0	0	0	0	0	0	0	0	0	0	0	0	0	0	0	0	0	0
	-2	0	0	0	0	0	0	0	0	0	0	0	0	0	0	0	0	0	0	0	0	0	0	0	0	0	0	0	0	0	0	0	0	0	0	0	0	0	0	0	0	0	0	0	0	0	0	0	0
	-1.9	0	0	0	0	0	0	0	0	0	0	0	0	0	0	0	0	0	0	0	0	0	0	0	0	0	0	0	0	0	0	0	0	0	0	0	0	0	0	0	0	0	0	0	0	0	0	0	0
	-1.8	0	0	0	0	0	0	0	0	0	0	0	0	0	0	0	0	0	0	0	0	0	0	0	0	0	0	0	0	0	0	0	0	0	0	0	0	0	0	0	0	0	0	0	0	0	0	0	0
	-1.7	0	0	0	0	0	0	0	0	0	0	0	0	0	0	0	0	0	0	0	0	0	0	0	0	0	0	0	0	0	0	0	0	0	0	0	0	0	0	0	0	0	0	0	0	0	0	0	0
	-1.6	0	0	0	0	0	0	0	0	0	0	0	0	0	0	0	0	0	0	0	0	0	0	0	0	0	0	0	0	0	0	0	0	0	0	0	0	0	0	0	0	0	0	0	0	0	0	0	0
	-1.5	0	0	0	0	0	0	0	0	0	0	0	0	0	0	0	0	0	0	0	0	0	0	0	0	0	0	0	0	0	0	0	0	0	0	0	0	0	0	0	0	0	0	0	0	0	0	0	0
	-1.4	0	0	0	0	0	0	0	0	0	0	0	0	0	0	0	0	0	0	0	0	0	0	0	0	0	0	0	0	0	0	0	0	0	0	0	0	0	0	0	0	0	0	0	0	0	0	0	0
	-1.3	0	0	0	0	0	0	0	0	0	0	0	0	0	0	0	0	0	0	0	0	0	0	0	0	0	0	0	0	0	0	0	0	0	0	0	0	0	0	0	0	0	0	0	0	0	0	0	0
	-1.2	0	0	0	0	0	0	0	0	0	0	0	0	0	0	0	0	0	0	0	0	0	0	0	0	0	0	0	0	0	0	0	0	0	0	0	0	0	0	0	0	0	0	0	0	0	0	0	0
	-1.1	0	0	0	0	0	0	0	0	0	0	0	0	0	0	0	0	0	0	0	0	0	0	0	0	0	0	0	0	0	0	0	0	0	0	0	0	0	0	0	0	0	0	0	0	0	0	0	0
	-1	0	0	0	0	0	0	0	0	0	0	0	0	0	0	0	0	0	0	0	0	0	0	0	0	0	0	0	0	0	0	0	0	0	0	0	0	0	0	0	0	0	0	0	0	0	0	0	0
	-0.9	0	0	0	0	0	0	0	0	0	0	0	0	0	0	0	0	0	0	0	0	0	0	0	0	0	0	0	0	0	0	0	0	0	0	0	0	0	0	0	0	0	0	0	0	0	0	0	0
	-0.8	0	0	0	0	0	0	0	0	0	0	0	0	0	0	0	0	0	0	0	0	0	0	0	0	0	0	0	0	0	0	0	0	0	0	0	0	0	0	0	0	0	0	0	0	0	0	0	0
	-0.7	0	0	0	0	0	0	0	0	0	0	0	0	0	0	0	0	0	0	0	0	0	0	0	0	0	0	0	0	0	0	0	0	0	0	0	0	0	0	0	0	0	0	0	0	0	0	0	0
	-0.6	0	0	0	0	0	0	0	0	0	0	0	0	0	0	0	0	0	0	0	0	0	0	0	0	0	0	0	0	0	0	0	0	0	0	0	0	0	0	0	0	0	0	0	0	0	0	0	0
	-0.5	0	0	0	0	0	0	0	0	0	0	0	0	0	0	0	0	0	0	0	0	0	0	0	0	0	0	0	0	0	0	0	0	0	0	0	0	0	0	0	0	0	0	0	0	0	0	0	0
	-0.4	0	0	0	0	0	0	0	0	0	0	0	0	0	0	0	0	0	0	0	0	0	0	0	0	0	0	0	0	0	0	0	0	0	0	0	0	0	0	0	0	0	0	0	0	0	0	0	0
	-0.3	0	0	0	0	0	0	0	0	0	0	0	0	0	0	0	0	0	0	0	0	0	0	0	0	0	0	0	0	0	0	0	0	0	0	0	0	0	0	0	0	0	0	0	0	0	0	0	0
	-0.2	0	0	0	0	0	0	0	0	0	0	0	0	0	0	0	0	0	0	0	0	0	0	0	0	0	0	0	0	0	0	0	0	0	0	0	0	0	0	0	0	0	0	0	0	0	0	0	0
	-0.1	0	0	0	0	0	0	0	0	0	0	0	0	0	0	0	0	0	0	0	0	0	0	0	0	0	0	0	0	0	0	0	0	0	0	0	0	0	0	0	0	0	0	0	0	0	0	0	0
	0	0	0	0	0	0	0	0	0	0	0	0	0	0	0	0	0	0	0	0	0	0	0	0	0	0	0	0	0	0	0	0	0	0	0	0	0	0	0	0	0	0	0	0	0	0	0	0	0
	0.1	0	0	0	0	0	0	0	0	0	0	0	0	0	0	0	0	0	0	0	0	0	0	0	0	0	0	0	0	0	0	0	0	0	0	0	0	0	0	0	0	0	0	0	0	0	0	0	0
	0.2	0	0	0	0	0	0	0	0	0	0	0	0	0	0	0	0	0	0	0	0	0	0	0	0	0	0	0	0	0	0	0	0	0	0	0	0	0	0	0	0	0	0	0	0	0	0	0	0
	0.3	0	0	0	0	0	0	0	0	0	0	0	0	0	0	0	0	0	0	0	0	0	0	0	0	0	0	0	0	0	0	0	0	0	0	0	0	0	0	0	0	0	0	0	0	0	0	0	0
	0.4	0	0	0	0	0	0	0	0	0	0	0	0	0	0	0	0	0	0	0	0	0	0	0	0	0	0	0	0	0	0	0	0	0	0	0	0	0	0	0	0	0	0	0	0	0	0	0	0
	0.5	0	0	0	0	0	0	0	0	0	0	0	0	0	0	0	0	0	0	0	0	0	0	0	0	0	0	0	0	0	0	0	0	0	0	0	0	0	0	0	0	0	0	0	0	0	0	0	0
	0.6	0	0	0	0	0	0	0	0	0	0	0	0	0	0	0	0	0	0	0	0	0	0	0	0	0	0	0	0	0	0	0	0	0	0	0	0	0	0	0	0	0	0	0	0	0	0	0	0
	0.7	0	0	0	0	0	0	0	0	0	0	0	0	0	0	0	0	0	0	0	0	0	0	0	0	0	0	0	0	0	0	0	0	0	0	0	0	0	0	0	0	0	0	0	0	0	0	0	0
	0.8	0	0	0	0	0	0	0	0	0	0	0	0	0	0	0	0	0	0	0	0	0	0	0	0	0	0	0	0	0	0	0	0	0	0	0	0	0	0	0	0	0	0	0	0	0	0	0	0
	0.9	0	0	0	0	0	0	0	0	0	0	0	0	0	0	0	0	0	0	0	0	0	0	0	0	0	0	0	0	0	0	0	0	0	0	0	0	0	0	0	0	0	0	0	0	0	0	0	0
	1	0	0	0	0	0	0	0	0	0	0	0	0	0	0	0	0	0	0	0	0	0	0	0	0	0	0	0	0	0	0	0	0	0	0	0	0	0	0	0	0	0	0	0	0	0	0	0	0
	1.1	0	0	0	0	0	0	0	0	0	0	0	0	0	0	0	0	0	0	0	0	0	0	0	0	0	0	0	0	0	0	0	0	0	0	0	0	0	0	0	0	0	0	0	0	0	0	0	0
	1.2	0	0	0	0	0	0	0	0	0	0	0	0	0	0	0	0	0	0	0	0	0	0	0	0	0	0	0	0	0	0	0	0	0	0	0	0	0	0	0	0	0	0	0	0	0	0	0	0
	1.3	0	0	0	0	0	0	0	0	0	0	0	0	0	0	0	0	0	0	0	0	0	0	0	0	0	0	0	0	0	0	0	0	0	0	0	0	0	0	0	0	0	0	0	0	0	0	0	0
	1.4	0	0	0	0	0	0	0	0	0	0	0	0	0	0	0	0	0	0	0	0	0	0	0	0	0	0	0	0	0	0	0	0	0	0	0	0	0	0	0	0	0	0	0	0	0	0	0	0
	1.5	0	0	0	0	0	0	0	0	0	0	0	0	0	0	0	0	0	0	0	0	0	0	0	0	0	0	0	0	0	0	0	0	0	0	0	0	0	0	0	0	0	0	0	0	0	0	0	0
	1.6	0	0	0	0	0	0	0	0	0	0	0	0	0	0	0	0	0	0	0	0	0	0	0	0	0	0	0	0	0	0	0	0	0	0	0	0	0	0	0	0	0	0	0	0	0	0	0	0
	1.7	0	0	0	0	0	0	0	0	0	0	0	0	0	0	0	0	0	0	0	0	0	0	0	0	0	0	0	0	0	0	0	0	0	0	0	0	0	0	0	0	0	0	0	0	0	0	0	0
	1.8	0	0	0	0	0	0	0	0	0	0	0	0	0	0	0	0	0	0	0	0	0	0	0	0	0	0	0	0	0	0	0	0	0	0	0	0	0	0	0	0	0	0	0	0	0	0	0	0
	1.9	0	0	0	0	0	0	0	0	0	0	0	0	0	0	0	0	0	0	0	0	0	0	0	0	0	0	0	0	0	0	0	0	0	0	0	0	0	0	0	0	0	0	0	0	0	0	0	0
	2	0	0	0	0	0	0	0	0	0	0	0	0	0	0	0	0	0	0	0	0	0	0	0	0	0	0	0	0	0	0	0	0	0	0	0	0	0	0	0	0	0	0	0	0	0	0	0	0
	2.1	0	0	0	0	0	0	0	0	0	0	0	0	0	0	0	0	0	0	0	0	0	0	0	0	0	0	0	0	0	0	0	0	0	0	0	0	0	0	0	0	0	0	0	0	0	0	0	0
	2.2	0	0	0	0	0	0	0	0	0	0	0	0	0	0	0	0	0	0	0	0	0	0	0	0	0	0	0	0	0	0	0	0	0	0	0	0	0	0	0	0	0	0	0	0	0	0	0	0
	2.3	0	0	0	0	0	0	0	0	0	0	0	0	0	0	0	0	0	0	0	0	0	0	0	0	0	0	0	0	0	0	0	0	0	0	0	0	0	0	0	0	0	0	0	0	0	0	0	0
	2.4	0	0	0	0	0	0	0	0	0	0	0	0	0	0	0	0	0	0	0	0	0	0	0	0	0	0	0	0	0	0	0	0	0	0	0	0	0	0	0	0	0.242793	0.264365	0.295917	0.146424	0.302585	0.23894	0.2744	0.309649
	2.5	0	0	0	0	0	0	0	0	0	0	0	0	0	0	0	0	0	0	0	0	0	0	0	0	0	0	0	0	0	0	0	0	0	0	0	0	0	0	0	0	0.578839	0.630268	0.70549	0.349833	0.722927	0.569653	0.654192	0.738228
	2.6	0	0	0	0	0	0	0	0	0	0	0	0	0	0	0	0	0	0	0	0	0	0	0	0	0	0	0	0	0	0	0	0	0	0	0	0	0	0	0	0	0.914885	0.99617	1.11506	0.553242	1.14327	0.900365	1.03398	1.16681
	2.7	0	0	0	0	0	0	0	0	0	0	0	0	0	0	0	0	0	0	0	0	0	0	0	0	0	0	0.243974	0.0336941	0.115674	0.149675	0.0755343	0.170475	0.119654	0.120264	0.153959	0.117812	0.136073	0.200813	0.0535546	0.209431	1.31763	1.2659	1.36309	0.730694	1.33337	1.20553	1.21683	1.51106
	2.8	0	0	0	0	0	0	0	0	0	0	0	0	0	0	0	0	0	0	0	0	0	0	0	0	0	0	0.855385	0.118133	0.40556	0.524769	0.266091	0.600546	0.421516	0.421653	0.539789	0.413053	0.477077	0.704058	0.187765	0.734275	1.82082	1.39079	1.36783	0.868618	1.17287	1.47222	1.10305	1.72831
	2.9	0	0	0	0	0	0	0	0	0	0	0	0	0	0	0	0	0	0	0	0	0	0	0	0	0	0	1.4668	0.202572	0.695446	0.899862	0.456648	1.03062	0.723379	0.723041	0.925619	0.708294	0.818081	1.2073	0.321975	1.25912	2.32401	1.51568	1.37257	1.00654	1.01237	1.73891	0.989283	1.94557
	3	0	0	0	0	0	0	0	0	0	0	0	0	0	0	0	0	0	0	0.0112788	0.010231	0.0130713	0.0236346	0.0590012	0.0105457	0.0158507	0.019684	2.03698	0.300106	0.980819	1.25994	0.689436	1.4332	1.00346	1.03386	1.29651	1.02764	1.13425	1.65466	0.436604	1.73721	2.78905	1.62598	1.42644	1.1108	0.870804	1.9957	0.86443	2.14335
	3.1	0	0	0	0	0	0	0	0	0	0	0	0	0	0	0	0	0	0	0.16595	0.150533	0.192324	0.35996	0.868112	0.155164	0.233219	0.28962	2.08305	0.564132	1.20882	1.42914	1.48093	1.47208	0.995421	1.4645	1.47753	1.65342	1.13467	1.3915	0.302287	1.62091	2.76904	1.55088	2.10504	0.769628	0.979717	2.12672	0.598713	2.09355
	3.2	0	0	0	0	0	0	0	0	0	0	0	0	0	0	0	0	0	0	0.320621	0.290835	0.371576	0.696285	1.67722	0.299783	0.450587	0.559556	2.12912	0.828157	1.43683	1.59834	2.27243	1.51096	0.987378	1.89514	1.65854	2.2792	1.1351	1.12834	0.16797	1.50461	2.74903	1.47577	2.78363	0.428457	1.08863	2.25773	0.332995	2.04375
	3.3	0	0	0	0	0	0	0	0	0	0	0	0	0	0	0	0	0	0	0.475292	0.431138	0.550829	1.03261	2.48633	0.444401	0.667955	0.829491	2.17519	1.09218	1.66483	1.76753	3.06393	1.54984	0.979336	2.32578	1.83956	2.90498	1.13552	0.865182	0.0336525	1.38831	2.72903	1.40067	3.46223	0.0872854	1.19754	2.38874	0.0672777	1.99396
	3.4	0	0	0	0	0	0	0	0	0	0	0	0	0.393328	1.00717	0.300117	0.37978	0.0917762	0.144063	0.598162	0.537492	0.46224	1.29125	2.37293	0.935333	0.559637	1.15886	2.54216	1.25035	1.77999	1.82383	3.39542	1.49937	1.12836	2.17618	2.0978	2.67054	1.25176	0.822757	0	1.31188	2.55413	1.29192	3.35856	0.350752	1.14806	2.42474	0.264345	2.11913
	3.5	0	0	0	0	0	0	0	0	0	0	0	0	0.920007	2.35581	0.701984	0.886521	0.214233	0.336286	0.710249	0.632337	0.282845	1.52317	1.94676	1.54204	0.342442	1.50811	3.01792	1.37263	1.85688	1.84184	3.56876	1.41818	1.33139	1.82984	2.38223	2.14446	1.40672	0.854123	0	1.24878	2.32672	1.17178	2.98967	0.822091	1.04412	2.42853	0.618311	2.30363
	3.6	0	0	0	0	0	0	0	0	0	0	0	0	1.44669	3.70445	1.10385	1.39326	0.336691	0.528509	0.822336	0.727182	0.10345	1.7551	1.5206	2.14875	0.125247	1.85735	3.49368	1.49491	1.93378	1.85986	3.7421	1.33699	1.53442	1.48351	2.66665	1.61838	1.56168	0.885489	0	1.18568	2.09932	1.05163	2.62078	1.29343	0.940183	2.43233	0.972278	2.48812
	3.7	0	0	0	0	0	0	0	0	0	0	0	0.108744	1.95794	4.18699	1.36265	1.58971	0.355465	0.723438	1.08927	0.816263	0	1.78588	1.28737	2.26945	0	1.92155	3.92387	1.67608	2.01289	1.8513	3.59233	1.45127	1.62568	1.35546	2.61506	1.25341	1.5812	0.940008	0	1.24095	2.05973	1.07707	2.62804	1.36835	1.06769	2.31428	1.17486	2.54059
	3.8	0	0	0	0	0	0	0	0	0	0	0	0.367232	2.44817	3.48977	1.42657	1.3635	0.233008	0.922054	1.56714	0.897492	0	1.53968	1.31696	1.72813	0	1.59748	4.29199	1.93746	2.09502	1.80656	2.99762	1.83471	1.56301	1.52473	2.10575	1.1079	1.41623	1.02607	0	1.45748	2.27599	1.30082	3.14767	0.897385	1.51391	2.03026	1.17122	2.41321
	3.9	0	0	0	0	0	0	0	0	0	0	0	0.625719	2.93841	2.79255	1.49049	1.13728	0.110551	1.12067	2.04501	0.978721	0	1.29348	1.34654	1.18681	0	1.2734	4.6601	2.19885	2.17714	1.76181	2.40291	2.21815	1.50034	1.69401	1.59644	0.962381	1.25127	1.11212	0	1.674	2.49225	1.52457	3.6673	0.42642	1.96012	1.74625	1.16758	2.28584
	4	0	0	0	0	0	0	0	0	0.0177052	0.0249473	0.0215838	0.835311	3.34325	2.17865	1.57105	0.964426	0	1.40241	2.43633	1.07336	0	1.06928	1.33308	0.696239	0	1.01396	4.97037	2.41654	2.25449	1.73425	1.89484	2.54298	1.45885	1.85671	1.13072	0.843056	1.15663	1.18273	0	1.9043	2.66517	1.7057	4.10179	0	2.34186	1.49226	1.17731	2.15127
	4.1	0	0	0	0	0	0	0	0	0.204903	0.281532	0.243575	0.576824	2.9552	2.3384	1.80614	1.28699	0	2.45593	2.02413	1.29247	0	1.05562	0.91988	0.676796	0	1.35459	4.74365	2.22854	2.28751	1.86627	2.21619	2.30672	1.62004	1.95837	1.06969	0.966921	1.715	1.10986	0	2.26252	2.43567	1.49115	3.74575	0	2.10639	1.51709	1.31111	1.94996
	4.2	0	0	0	0	0	0	0	0	0.3921	0.538117	0.465566	0.318336	2.56714	2.49815	2.04123	1.60955	0	3.50946	1.61193	1.51158	0	1.04195	0.506681	0.657352	0	1.69522	4.51693	2.04054	2.32052	1.99828	2.53754	2.07045	1.78123	2.06002	1.00866	1.09079	2.27336	1.03699	0	2.62074	2.20616	1.2766	3.38972	0	1.87091	1.54191	1.44491	1.74865
	4.3	0	0	0	0	0	0	0	0	0.579298	0.794702	0.687557	0.0598485	2.17909	2.6579	2.27631	1.93211	0	4.56298	1.19973	1.7307	0	1.02829	0.0934812	0.637909	0	2.03585	4.2902	1.85254	2.35353	2.13029	2.85889	1.83419	1.94242	2.16168	0.94763	1.21465	2.83173	0.96412	0	2.97896	1.97666	1.06204	3.03369	0	1.63544	1.56674	1.57871	1.54734
	4.4	0	0	0	0	0	0	0	0	0.616077	0.853895	0.757983	0	2.08533	3.11885	2.34552	1.91276	0	3.93148	1.20301	1.71617	0	1.13528	0	1.68917	0	2.05202	4.12139	2.43509	2.10303	2.2809	2.66078	1.7928	1.97136	1.94457	1.17407	1.27096	2.57832	0.892188	0	2.92111	2.23515	0.908776	2.72145	0	1.65313	1.62445	1.84164	1.38333
	4.5	0	0	0	0	0	0	0	0	0.607537	0.855374	0.784093	0	2.07894	3.66919	2.3655	1.79344	0	2.80731	1.32961	1.63231	0	1.27863	0	3.05349	0	1.97331	3.96977	3.24636	1.76837	2.43703	2.30616	1.81013	1.96046	1.63427	1.48457	1.30752	2.08757	0.82053	0	2.7416	2.63848	0.773697	2.42222	0	1.7471	1.69177	2.14234	1.23022
	4.6	0	0	0	0	0	0	0	0	0.598996	0.856853	0.810203	0	2.07254	4.21953	2.38547	1.67412	0	1.68314	1.45622	1.54844	0	1.42197	0	4.4178	0	1.8946	3.81815	4.05762	1.43371	2.59315	1.95154	1.82746	1.94956	1.32396	1.79506	1.34407	1.59681	0.748872	0	2.56209	3.04182	0.638618	2.12299	0	1.84106	1.7591	2.44303	1.07711
	4.7	0	0	0	0	0	0	0	0.0573698	0.604563	0.945914	0.713554	0	2.24445	4.40906	2.69498	1.75228	0	1.0993	1.59344	1.41559	0	1.60191	0	4.47484	0	1.99765	3.83126	4.38775	1.49153	2.39625	1.77964	1.81946	1.93274	1.26758	2.2206	1.3314	1.27786	0.67831	0	2.33189	2.98308	0.586934	1.87778	0	1.93666	1.8007	2.61235	1.04082
	4.8	0	0	0	0	0	0	0	0.185528	0.627724	1.14304	0.465432	0	2.63639	4.15338	3.36175	2.07412	0	1.18216	1.74377	1.22231	0	1.82749	0	2.91881	0	2.32495	4.04763	4.12419	2.03362	1.76375	1.83563	1.77985	1.90853	1.52453	2.7881	1.25798	1.1709	0.609101	0	2.03916	2.35421	0.638149	1.69922	0	2.03429	1.81056	2.61958	1.14868
	4.9	0	0	0	0	0	0	0	0.313686	0.650885	1.34017	0.21731	0	3.02832	3.89769	4.02852	2.39596	0	1.26502	1.8941	1.02903	0	2.05307	0	1.36279	0	2.65226	4.264	3.86064	2.57571	1.13124	1.89163	1.74025	1.88431	1.78148	3.35559	1.18455	1.06394	0.539892	0	1.74643	1.72533	0.689364	1.52065	0	2.13191	1.82041	2.62681	1.25653
	5	0	0	0	0	0.0303859	0.0339599	0.0329974	0.467107	0.710454	1.53552	0	0.0495611	3.29928	3.65473	4.52361	2.70352	0	1.28765	2.02668	0.861652	0	2.23975	0	0	0	2.88178	4.44444	3.60701	3.00043	0.574651	1.91372	1.7232	1.89256	1.9889	3.80066	1.10703	0.934035	0.461384	0	1.48601	1.17406	0.707521	1.5065	0	2.2313	1.84872	2.62734	1.32929
	5.1	0	0	0	0	0.280404	0.307426	0.298714	0.80313	1.03985	1.71795	0	0.466436	2.69588	3.50371	3.77772	2.91035	0	0.885503	2.03097	0.881461	0	2.13808	0	0	0	2.4217	4.36523	3.42506	2.57674	0.566798	1.68454	1.87328	2.1413	1.83833	3.36085	0.999867	0.642325	0.317288	0	1.45341	1.18366	0.486737	2.68069	0	2.34369	2.01033	2.57944	1.1484
	5.2	0	0	0	0	0.530421	0.580893	0.56443	1.13915	1.36925	1.90038	0	0.88331	2.09248	3.35269	3.03183	3.11717	0	0.483355	2.03526	0.90127	0	2.03642	0	0	0	1.96161	4.28602	3.24311	2.15306	0.558945	1.45535	2.02336	2.39004	1.68775	2.92104	0.892704	0.350615	0.173193	0	1.42081	1.19327	0.265952	3.85488	0	2.45608	2.17194	2.53155	0.967504
	5.3	0	0	0	0	0.780439	0.85436	0.830146	1.47518	1.69865	2.08281	0	1.30018	1.48908	3.20167	2.28595	3.324	0	0.0812061	2.03956	0.92108	0	1.93476	0	0	0	1.50153	4.2068	3.06116	1.72937	0.551092	1.22616	2.17344	2.63879	1.53718	2.48123	0.78554	0.0589052	0.0290973	0	1.38821	1.20288	0.0451678	5.02907	0	2.56847	2.33355	2.48366	0.786612
	5.4	0	0	0	0.199965	0.899698	1.05837	0.964019	1.46759	1.54824	1.88565	0.390574	1.48863	2.40487	3.17172	2.48082	3.37121	0	0.194044	2.19572	0.853118	0	1.95216	0	0	0.52655	1.48491	4.02939	2.93354	1.65988	0.706062	1.31153	2.3429	2.57718	1.32108	2.08787	0.801106	0.100272	0	0	1.31958	1.19636	0	4.66273	0.265346	2.86074	2.2533	2.37146	0.570341
	5.5	0	0	0	0.45136	0.985326	1.24481	1.06453	1.37164	1.27442	1.59086	0.879972	1.61832	3.71138	3.17292	2.91765	3.37804	0	0.437185	2.39095	0.762582	0	2.00019	0	0	1.18633	1.58049	3.82671	2.81989	1.68149	0.90291	1.47781	2.51733	2.43575	1.08812	1.70646	0.848237	0.225916	0	0	1.24183	1.1857	0	3.90017	0.598937	3.19928	2.11083	2.24272	0.344971
	5.6	0	0	0	0.702754	1.07095	1.43124	1.16505	1.27568	1.0006	1.29606	1.36937	1.74802	5.0179	3.17411	3.35448	3.38486	0	0.680327	2.58617	0.672047	0	2.04823	0	0	1.84611	1.67607	3.62404	2.70624	1.7031	1.09976	1.64408	2.69177	2.29432	0.855155	1.32504	0.895369	0.351559	0	0	1.16409	1.17503	0	3.13762	0.932528	3.53782	1.96837	2.11398	0.119602
	5.7	0	0	0	0.917426	1.28265	1.50205	1.20843	1.32742	0.957902	1.12704	1.51597	1.74725	5.08345	3.22928	3.2576	3.28175	0	0.753162	2.63824	0.628153	0	2.02886	0	0	2.16075	1.78327	3.54706	2.61765	1.67126	1.34541	1.60149	2.56665	2.26814	0.742787	1.14846	0.97097	0.389197	0	0	1.04589	1.00347	0	2.8606	1.10024	3.6254	1.77564	2.04315	0.114434
	5.8	0	0	0	1.09057	1.6369	1.4435	1.1879	1.54618	1.17655	1.10024	1.27904	1.59896	3.76055	3.34484	2.56357	3.05565	0	0.635451	2.53015	0.636446	0	1.9333	0	0	2.08921	1.90346	3.61072	2.5571	1.57961	1.64566	1.32272	2.1028	2.3723	0.766786	1.20349	1.07877	0.32837	0	0	0.88243	0.651889	0	3.12682	1.08037	3.42919	1.52609	2.03782	0.358269
	5.9	0	0	0	1.26371	1.99115	1.38495	1.16737	1.76493	1.39521	1.07344	1.04212	1.45066	2.43765	3.46041	1.86954	2.82954	0	0.517741	2.42206	0.644739	0	1.83773	0	0	2.01768	2.02366	3.67438	2.49656	1.48797	1.94591	1.04396	1.63894	2.47647	0.790785	1.25852	1.18656	0.267543	0	0	0.718969	0.300307	0	3.39305	1.0605	3.23299	1.27653	2.03248	0.602105
	6	0	0	0.106413	1.43924	2.27694	1.32639	1.14683	2.00257	1.61349	1.03951	0.805187	1.26662	1.35026	3.57735	1.22075	2.60343	0	0.40003	2.28162	0.623241	0	1.77126	0	0	1.94615	2.14385	3.68713	2.43079	1.48422	2.2634	0.804129	1.26987	2.5745	0.841812	1.31382	1.27466	0.206716	0	0	0.555509	0	0	3.61156	0.998547	3.08116	1.09667	2.02381	0.811376
	6.1	0	0	0.836058	1.62898	2.16174	1.26784	1.1263	2.35077	1.82953	0.963805	0.568257	0.868678	1.64221	3.70234	0.836899	2.37733	0	0.28232	1.9518	0.42727	0	1.8789	0	0	1.87462	2.26404	3.40174	2.33448	1.99527	2.68185	0.797274	1.46796	2.63585	1.05114	1.37065	1.24737	0.145889	0	0	0.392048	0	0	3.55064	0.684826	3.19486	1.32497	1.99563	0.818216
	6.2	0	0	1.5657	1.81872	2.04655	1.20928	1.10576	2.69898	2.04558	0.8881	0.331328	0.470735	1.93415	3.82734	0.453048	2.15122	0	0.164609	1.62197	0.231299	0	1.98654	0	0	1.80309	2.38423	3.11635	2.23817	2.50631	3.10029	0.790418	1.66605	2.69721	1.26046	1.42749	1.22008	0.085062	0	0	0.228588	0	0	3.48972	0.371106	3.30857	1.55326	1.96744	0.825056
	6.3	0	0	2.29535	2.00846	1.93135	1.15073	1.08523	3.04718	2.26163	0.812395	0.094399	0.0727915	2.2261	3.95233	0.0691974	1.92511	0	0.046899	1.29214	0.035328	0	2.09417	0	0	1.73156	2.50443	2.83096	2.14186	3.01736	3.51874	0.783562	1.86414	2.75857	1.46979	1.48433	1.19279	0.0242351	0	0	0.0651271	0	0	3.4288	0.0573855	3.42227	1.78156	1.93926	0.831896
	6.4	0	0.13857	1.82877	2.0077	1.74433	1.32733	0.949161	3.19631	1.81443	0.778585	0.147754	0	2.26829	3.83282	0.365164	1.78448	0	0.297061	1.32183	0.206278	1.29595	1.94283	0	0	1.50519	2.3157	3.01625	2.47685	2.70004	3.32689	0.589976	1.87895	2.5884	1.98738	1.39121	1.47559	0	0	0	0	0	0	2.57482	0	3.50767	1.91889	1.85969	0.854706
	6.5	0	0.308161	1.09913	1.96428	1.5415	1.65967	0.736573	3.30165	1.21876	0.753988	0.393367	0	2.25555	3.65954	0.810633	1.70047	0	0.790867	1.43058	0.457921	2.87689	1.7335	0	0	1.17625	1.92238	3.30504	2.90669	2.20054	3.00082	0.354587	1.85272	2.3664	2.57276	1.26512	1.82659	0	0	0	0	0	0	1.54643	0	3.58673	2.03622	1.76882	0.881028
	6.6	0	0.477753	0.369481	1.92086	1.33868	1.99201	0.523984	3.407	0.623087	0.729391	0.63898	0	2.24281	3.48625	1.2561	1.61646	0	1.28467	1.53933	0.709563	4.45784	1.52417	0	0	0.847311	1.52906	3.59384	3.33653	1.70105	2.67476	0.119198	1.8265	2.1444	3.15814	1.13902	2.17758	0	0	0	0	0	0	0.518038	0	3.6658	2.15356	1.67794	0.907351
	6.7	0	0.678046	0	1.77336	1.45423	2.19232	0.395326	3.76738	0.478357	0.610453	0.878195	0	2.18012	3.37965	1.37305	1.51771	0	1.69697	1.66416	0.844803	4.47028	1.46029	0	0	0.932564	1.27279	3.6112	3.59335	1.32937	2.67068	0	1.69229	1.88176	3.17653	1.08356	2.237	0	0	0.0815176	0	0	0	0	0.135615	3.46	2.25024	1.58011	0.926563
	6.8	0	0.909835	0	1.51909	1.89639	2.04537	0.48743	4.38939	0.796235	0.394734	1.10058	0	2.06673	3.34073	1.15652	1.38021	0	1.89486	1.8053	0.861888	2.89059	1.5456	0	0	2.10726	1.37704	3.35303	3.67455	1.08742	2.99343	0	1.4473	1.57744	2.61326	1.10054	1.99731	0	0	0.377451	0	0	0	0	0.410353	2.96198	2.32572	1.47514	0.938481
	6.9	0	1.14162	0	1.26482	2.33855	1.89841	0.579534	5.0114	1.11411	0.179015	1.32297	0	1.95334	3.30181	0.939994	1.2427	0	2.09276	1.94645	0.878974	1.3109	1.63092	0	0	3.28196	1.48128	3.09487	3.75574	0.845477	3.31619	0	1.20232	1.27311	2.04998	1.11753	1.75762	0	0	0.673384	0	0	0	0	0.685091	2.46396	2.40121	1.37016	0.950399
	7	0.0489171	1.32825	0.0505779	1.1676	2.66179	1.75145	0.671638	5.41673	1.34328	0	1.54536	0	1.89898	3.29104	0.758517	1.1052	0	2.29066	2.07651	0.886478	0	1.6799	0	0	4.45666	1.58552	2.85782	3.78877	0.663712	3.53074	0	1.23449	0.968406	1.59128	1.21185	1.70745	0	0	0.969317	0	0.0342446	0	0.175194	0.915846	2.0581	2.44605	1.25928	0.955963
[truncated: 78 more columns]

## Sheet: Figure 3D
	time (min)	[Knirps] (au)	[Knirps] (au), error bar	fraction of nuclei on	fraction of nuclei on, error bar
	-14.7368	367766	3824.21	0.665138	0.0308926
	-14.2105	362768	4606.37	0.676471	0.0368101
	-13.6842	334160	3487.67	0.747126	0.0333581
	-13.1579	389161	4433.95	0.760417	0.0260953
	-12.6316	404883	4137.01	0.712846	0.0240664
	-12.1053	405508	4089.97	0.744986	0.0226463
	-11.5789	445496	4756.07	0.701183	0.0233466
	-11.0526	441847	3625.25	0.723192	0.0233919
	-10.5263	471212	5454.36	0.707424	0.0312501
	-10	477925	4416.22	0.710723	0.024147
	-9.47368	513154	4393.21	0.731988	0.0234835
	-8.94737	545761	4261.83	0.652393	0.0265825
	-8.42105	545613	4745.97	0.69341	0.0245554
	-7.89474	583269	4998.52	0.630178	0.0288213
	-7.36842	587506	3792.36	0.638404	0.0228598
	-6.84211	627531	5357.7	0.667797	0.0286879
	-6.31579	615486	5469.96	0.571429	0.0304661
	-5.78947	662808	4527.06	0.55	0.0279916
	-5.26316	680256	5584.04	0.440972	0.0306726
	-4.73684	699726	4178	0.453634	0.0258466
	-4.21053	715831	5184.76	0.378472	0.0288019
	-3.68421	736178	3629.4	0.373434	0.0221005
	-3.15789	759878	3849.68	0.352941	0.0270575
	-2.63158	771466	4290.41	0.232639	0.024713
	-2.10526	794515	4323.73	0.223058	0.0196033
	-1.57895	804313	4933.74	0.159722	0.0204521
	-1.05263	831451	5111.98	0.168966	0.0210274
	-0.526316	834864	5500.86	0.131944	0.0190878
	0	654044	7436.63	0.157205	0.0263116
	0.526316	490250	3625.39	0.122271	0.0158833
	1.05263	454955	4500.9	0.152838	0.0202997
	1.57895	439226	3134.48	0.270742	0.020807
	2.10526	425695	3097.22	0.534934	0.022077
	2.63158	428258	4424.27	0.663755	0.0336336
	3.15789	423575	2623.89	0.748908	0.0221243
	3.68421	420935	3952.25	0.820961	0.0258903
	4.21053	421427	3465.25	0.80786	0.0171863
	4.73684	424243	3368.03	0.792576	0.0175745
	5.26316	423525	4022.76	0.781659	0.0271902
	5.78947	428369	3865.71	0.812968	0.0201516
	6.31579	427595	4559.58	0.742358	0.0301865
	6.84211	430390	3182.24	0.762009	0.019653
	7.36842	429919	4106.9	0.742358	0.0292513
	7.89474	432279	3697.07	0.727074	0.0189737
	8.42105	434650	3499.42	0.671679	0.0247938
	8.94737	432761	4493.97	0.655022	0.0295304
	9.47368	433824	4228.63	0.611354	0.0219093
	10	436949	4743.71	0.611354	0.0302324
	10.5263	417735	4261.73	0.497024	0.0292576
	11.0526	451211	5721.02	0.527586	0.0271408
	11.5789	448941	4527.01	0.49435	0.0255099
	12.1053	426500	4987.75	0.399408	0.0274322
	12.6316	450890	5868.9	0.503425	0.0258596
	13.1579	440409	6940.42	0.471861	0.0310559
	13.6842	455429	6251.54	0.44206	0.0320447
	14.2105	429659	7248.33	0.374558	0.0297723
	14.7368	478428	7761.83	0.342541	0.0333474

## Sheet: Figure 3E
	reactivation time (min)
	2.99271
	1.99514
	1.33018
	1.99514
	1.33018
	1.66279
	1.33018
	2.32775
	0.997569
	2.99271
	2.6601
	3.32532
	1.66279
	3.65767
	0.664958
	3.65767
	2.99271
	0.664958
	0.997569
	2.32775
	2.32775
	0.332611
	2.32775
	3.32532
	2.99271
	1.66279
	2.6601
	1.99514
	2.32775
	2.6601
	1.66279
	1.99514
	1.99514
	0.664958
	0.997569
	0.332611
	3.65767
	2.99297
	2.66036
	1.66279
	0.997834
	5.65307
	1.9954
	2.99297
	4.32315
	3.99054
	1.9954
	1.9954
	2.99297
	3.32558
	0.665488
	2.32801
	1.9954
	7.31586
	1.66279
	1.33018
	0.997834
	1.33018
	2.66036
	6.65064
	0.332876
	2.99297
	0.332611
	1.99514
	1.33018
	1.66253
	5.32046
	2.99271
	3.32532
	1.99514
	4.65524
	2.6601
	1.66253
	5.98542
	2.32775
	1.99514
	1.99514
	7.98055
	0.997569
	2.6601
	2.32775
	1.99514
	2.6601
	1.99514
	1.99514
	1.66253
	1.66253
	2.6601
	1.66253
	1.99514
	6.31803
	4.98785
	4.32262
	1.66253
	2.99271
	2.6601
	2.6601
	1.66253
	2.6601
	2.99271
	1.66253
	2.99271
	2.99271
	2.32775
	3.32505
	2.99271
	2.99271
	1.99487
	2.32775
	3.32505
	2.6601
	3.99028
	1.32992
	2.6601
	1.32992
	4.32262
	5.32019
	2.32775
	3.32505
	1.66253
	3.65767
	2.32775
	1.32992
	3.65767
	1.99487
	1.99487
	1.99487
	1.99487
	1.32992
	1.32992
	3.65767
	0.997569
	0.664958
	3.65767
	1.99487
	1.99487
	1.32992
	2.32775
	1.32992

## Sheet: Figure 3F
	time in repressed state (min)	reactivation time (min)
	8.51744	2.99271
	3.76681	1.99514
	8.51744	1.33018
	7.51152	1.99514
	6.18113	1.33018
	6.18113	1.66279
	4.4317	1.33018
	9.18236	2.32775
	3.76681	0.997569
	5.42929	2.99271
	8.84144	2.6601
	10.1715	3.32532
	4.09899	1.66279
	9.18236	3.65767
	6.8463	0.664958
	2.77659	3.65767
	3.76681	2.99271
	3.76681	0.664958
	7.18725	0.997569
	6.18113	2.32775
	6.18113	2.32775
	7.51152	0.332611
	6.18113	2.32775
	5.42929	3.32532
	6.18113	2.99271
	3.76681	1.66279
	3.76681	2.6601
	6.18113	1.99514
	7.85222	2.32775
	5.09685	2.6601
	4.76414	1.66279
	4.09899	1.99514
	2.11163	1.99514
	5.42929	0.664958
	6.5223	0.997569
	3.76681	0.332611
	3.76681	3.65767
	2.28261	2.99297
	3.27992	2.66036
	2.94757	1.66279
	2.61522	0.997834
	4.27775	5.65307
	3.27992	1.9954
	4.27775	2.99297
	3.61253	4.32315
	3.94514	3.99054
	3.27992	1.9954
	2.94757	1.9954
	2.61522	2.99297
	2.94757	3.32558
	2.94757	0.665488
	3.61253	2.32801
	2.94757	1.9954
	2.61522	7.31586
	2.94757	1.66279
	3.61253	1.33018
	5.60767	0.997834
	2.61522	1.33018
	4.94271	2.66036
	6.27262	6.65064
	2.61522	0.332876
	4.94271	2.99297
	5.24031	0.332611
	3.91013	1.99514
	2.2476	1.33018
	4.57509	1.66253
	7.81724	5.32046
	3.24517	2.99271
	7.81724	3.32532
	7.15228	1.99514
	2.2476	4.65524
	4.9077	2.6601
	6.23761	1.66253
	7.48489	2.32775
	4.24247	1.99514
	11.4749	1.99514
	9.81238	7.98055
	2.91256	0.997569
	6.23761	2.6601
	6.23761	2.32775
	5.24031	1.99514
	4.9077	2.6601
	9.81238	1.99514
	2.2476	1.99514
	10.4773	1.66253
	4.24247	1.66253
	6.23761	2.6601
	8.48246	1.66253
	9.47977	1.99514
	2.91256	6.31803
	5.57265	4.98785
	2.57995	4.32262
	4.57509	2.99271
	9.14742	2.6601
	7.81724	2.6601
	4.24247	1.66253
	4.57509	2.6601
	7.15228	2.99271
	9.39583	1.66253
	7.40069	2.99271
	5.23976	2.99271
	5.23976	3.32505
	4.57454	2.99271
	5.23976	2.99271
	5.57238	1.99487
	8.73088	3.32505
	4.57454	2.6601
	11.4177	3.99028
	3.90958	1.32992
	6.73574	2.6601
	5.23976	1.32992
	2.5794	4.32262
	6.73574	5.32019
	2.5794	2.32775
	3.24463	3.32505
	3.57697	3.65767
	4.57454	2.32775
	4.90715	1.32992
	3.57697	3.65767
	7.40069	1.99487
	6.73574	1.99487
	2.24706	1.99487
	7.40069	1.99487
	3.24463	1.32992
	2.91202	1.32992
	11.0851	3.65767
	7.40069	0.997569
	7.73357	0.664958
	3.90958	3.65767
	3.24463	1.99487
	4.2422	1.99487
	5.90472	1.32992
	7.73357	2.32775
	2.91202	1.32992

## Sheet: Figure 4C
	frequency		duration		amplitude
summary stats	low Knirps	high Knirps	low Knirps	high Knirps	low Knirps	high Knirps
mean	2.2971	1.132	0.2332	0.3016	23.249	22.1079
standard error	0.1849	0.1523	0.0251	0.0579	0.644	1.6517
	frequency		duration		amplitude
bootstrap replicates	low Knirps	high Knirps	low Knirps	high Knirps	low Knirps	high Knirps
1	2.0309	1.1842	0.2682	0.2649	23.1199	22.9159
2	2.3838	1.1817	0.2074	0.2661	24.4368	22.7984
3	2.4041	1.1481	0.2174	0.3551	23.3655	20.0476
4	2.1475	1.077	0.2387	0.2646	23.1123	24.5805
5	2.2349	1.2406	0.2421	0.2504	23.286	22.6367
6	2.5372	1.3743	0.2065	0.2185	23.7319	25.4222
7	2.1909	0.9379	0.2644	0.3803	22.6578	19.2466
8	2.5629	1.1734	0.203	0.2967	24.2302	22.6324
9	2.2467	1.2655	0.2479	0.2823	22.5927	22.639
10	2.2776	1.0935	0.2149	0.2786	24.1182	22.3185
11	2.0617	0.9159	0.2597	0.3911	23.0841	20.0296
12	2.1189	1.4637	0.2745	0.2305	22.9927	22.723
13	2.3607	0.9752	0.2197	0.2979	23.4186	22.8551
14	2.2491	1.0126	0.2425	0.3661	22.3254	20.0624
15	2.577	1.3711	0.205	0.2443	23.6878	22.7459
16	2.3652	1.2447	0.2258	0.248	23.3883	23.4432
17	2.5005	1.1938	0.2154	0.2673	23.122	23.0306
18	2.0469	1.2131	0.259	0.2879	22.8724	22.731
19	2.6211	0.8803	0.1893	0.3752	24.8877	20.3209
20	2.126	1.1457	0.2602	0.28	22.7231	21.8263
21	2.1964	1.2139	0.2349	0.2602	23.1765	23.1044
22		1.023		0.2723		24.1522
23		1.0084		0.3952		19.6604
24		0.9964		0.3564		20.9841
25		0.9662		0.4113		19.7906

[truncated: 34 more sheets: Figure 4D, Figure 4E, Figure 4F, Figure 4G, Figure 4H, Figure S1B, Figure S1C, Figure S1D, Figure S1E, Figure S2B, Figure S2C, Figure S2D, Figure S3A, Figure S3B, Figure S3C, Figure S3D, Figure S5A, Figure S5B, Figure S5C, Figure S7C …]
